# Supplementary material for: A Large Intergenic Spacer Leads to the Increase in Genome Size and Sequential Gene Movement around IR/SC Boundaries in the Chloroplast Genome of Adiantum malesianum (Pteridaceae)
Source: Int J Mol Sci. 2022 Dec 9;23(24):15616. doi: 10.3390/ijms232415616 (PMC9778900; doi:10.3390/ijms232415616)
Supplement: Supplementary file 1 [file ijms-23-15616-s001.zip › Table S5.xlsx]

## Sheet: Adiantum malesianum
	Site	Depth
NC_063331.1	1	585
NC_063331.1	2	594
NC_063331.1	3	597
NC_063331.1	4	607
NC_063331.1	5	608
NC_063331.1	6	611
NC_063331.1	7	612
NC_063331.1	8	619
NC_063331.1	9	621
NC_063331.1	10	626
NC_063331.1	11	628
NC_063331.1	12	633
NC_063331.1	13	637
NC_063331.1	14	650
NC_063331.1	15	661
NC_063331.1	16	666
NC_063331.1	17	666
NC_063331.1	18	668
NC_063331.1	19	670
NC_063331.1	20	674
NC_063331.1	21	676
NC_063331.1	22	682
NC_063331.1	23	690
NC_063331.1	24	692
NC_063331.1	25	697
NC_063331.1	26	707
NC_063331.1	27	718
NC_063331.1	28	720
NC_063331.1	29	727
NC_063331.1	30	746
NC_063331.1	31	748
NC_063331.1	32	750
NC_063331.1	33	758
NC_063331.1	34	764
NC_063331.1	35	763
NC_063331.1	36	759
NC_063331.1	37	763
NC_063331.1	38	759
NC_063331.1	39	761
NC_063331.1	40	762
NC_063331.1	41	765
NC_063331.1	42	752
NC_063331.1	43	748
NC_063331.1	44	735
NC_063331.1	45	736
NC_063331.1	46	729
NC_063331.1	47	737
NC_063331.1	48	741
NC_063331.1	49	736
NC_063331.1	50	742
NC_063331.1	51	746
NC_063331.1	52	755
NC_063331.1	53	763
NC_063331.1	54	765
NC_063331.1	55	766
NC_063331.1	56	768
NC_063331.1	57	764
NC_063331.1	58	768
NC_063331.1	59	774
NC_063331.1	60	774
NC_063331.1	61	760
NC_063331.1	62	754
NC_063331.1	63	759
NC_063331.1	64	760
NC_063331.1	65	752
NC_063331.1	66	750
NC_063331.1	67	757
NC_063331.1	68	756
NC_063331.1	69	756
NC_063331.1	70	752
NC_063331.1	71	748
NC_063331.1	72	741
NC_063331.1	73	739
NC_063331.1	74	743
NC_063331.1	75	735
NC_063331.1	76	729
NC_063331.1	77	736
NC_063331.1	78	729
NC_063331.1	79	737
NC_063331.1	80	731
NC_063331.1	81	736
NC_063331.1	82	731
NC_063331.1	83	735
NC_063331.1	84	734
NC_063331.1	85	726
NC_063331.1	86	721
NC_063331.1	87	731
NC_063331.1	88	730
NC_063331.1	89	723
NC_063331.1	90	737
NC_063331.1	91	750
NC_063331.1	92	753
NC_063331.1	93	750
NC_063331.1	94	749
NC_063331.1	95	754
NC_063331.1	96	763
NC_063331.1	97	764
NC_063331.1	98	769
NC_063331.1	99	788
NC_063331.1	100	789
NC_063331.1	101	794
NC_063331.1	102	796
NC_063331.1	103	796
NC_063331.1	104	802
NC_063331.1	105	800
NC_063331.1	106	797
NC_063331.1	107	795
NC_063331.1	108	792
NC_063331.1	109	793
NC_063331.1	110	793
NC_063331.1	111	785
NC_063331.1	112	787
NC_063331.1	113	786
NC_063331.1	114	781
NC_063331.1	115	769
NC_063331.1	116	775
NC_063331.1	117	780
NC_063331.1	118	779
NC_063331.1	119	785
NC_063331.1	120	791
NC_063331.1	121	796
NC_063331.1	122	802
NC_063331.1	123	802
NC_063331.1	124	803
NC_063331.1	125	796
NC_063331.1	126	794
NC_063331.1	127	793
NC_063331.1	128	796
NC_063331.1	129	809
NC_063331.1	130	806
NC_063331.1	131	808
NC_063331.1	132	812
NC_063331.1	133	815
NC_063331.1	134	816
NC_063331.1	135	817
NC_063331.1	136	817
NC_063331.1	137	810
NC_063331.1	138	800
NC_063331.1	139	803
NC_063331.1	140	808
NC_063331.1	141	811
NC_063331.1	142	811
NC_063331.1	143	807
NC_063331.1	144	807
NC_063331.1	145	804
NC_063331.1	146	802
NC_063331.1	147	799
NC_063331.1	148	789
NC_063331.1	149	788
NC_063331.1	150	797
NC_063331.1	151	791
NC_063331.1	152	787
NC_063331.1	153	788
NC_063331.1	154	783
NC_063331.1	155	787
NC_063331.1	156	790
NC_063331.1	157	792
NC_063331.1	158	790
NC_063331.1	159	793
NC_063331.1	160	792
NC_063331.1	161	792
NC_063331.1	162	788
NC_063331.1	163	790
NC_063331.1	164	781
NC_063331.1	165	775
NC_063331.1	166	772
NC_063331.1	167	772
NC_063331.1	168	775
NC_063331.1	169	777
NC_063331.1	170	781
NC_063331.1	171	779
NC_063331.1	172	780
NC_063331.1	173	781
NC_063331.1	174	785
NC_063331.1	175	786
NC_063331.1	176	779
NC_063331.1	177	773
NC_063331.1	178	775
NC_063331.1	179	769
NC_063331.1	180	750
NC_063331.1	181	750
NC_063331.1	182	749
NC_063331.1	183	743
NC_063331.1	184	732
NC_063331.1	185	731
NC_063331.1	186	732
NC_063331.1	187	726
NC_063331.1	188	731
NC_063331.1	189	731
NC_063331.1	190	734
NC_063331.1	191	733
NC_063331.1	192	738
NC_063331.1	193	741
NC_063331.1	194	754
NC_063331.1	195	754
NC_063331.1	196	758
NC_063331.1	197	755
NC_063331.1	198	751
NC_063331.1	199	755
NC_063331.1	200	747
NC_063331.1	201	740
NC_063331.1	202	734
NC_063331.1	203	726
NC_063331.1	204	726
NC_063331.1	205	722
NC_063331.1	206	719
NC_063331.1	207	720
NC_063331.1	208	715
NC_063331.1	209	710
NC_063331.1	210	706
NC_063331.1	211	709
NC_063331.1	212	713
NC_063331.1	213	715
NC_063331.1	214	718
NC_063331.1	215	718
NC_063331.1	216	719
NC_063331.1	217	718
NC_063331.1	218	719
NC_063331.1	219	723
NC_063331.1	220	731
NC_063331.1	221	740
NC_063331.1	222	741
NC_063331.1	223	735
NC_063331.1	224	731
NC_063331.1	225	733
NC_063331.1	226	728
NC_063331.1	227	721
NC_063331.1	228	724
NC_063331.1	229	719
NC_063331.1	230	716
NC_063331.1	231	712
NC_063331.1	232	721
NC_063331.1	233	726
NC_063331.1	234	738
NC_063331.1	235	736
NC_063331.1	236	736
NC_063331.1	237	735
NC_063331.1	238	742
NC_063331.1	239	748
NC_063331.1	240	748
NC_063331.1	241	748
NC_063331.1	242	759
NC_063331.1	243	761
NC_063331.1	244	767
NC_063331.1	245	763
NC_063331.1	246	753
NC_063331.1	247	748
NC_063331.1	248	736
NC_063331.1	249	717
NC_063331.1	250	713
NC_063331.1	251	711
NC_063331.1	252	705
NC_063331.1	253	710
NC_063331.1	254	707
NC_063331.1	255	707
NC_063331.1	256	713
NC_063331.1	257	713
NC_063331.1	258	710
NC_063331.1	259	710
NC_063331.1	260	723
NC_063331.1	261	738
NC_063331.1	262	739
NC_063331.1	263	749
NC_063331.1	264	764
NC_063331.1	265	767
NC_063331.1	266	760
NC_063331.1	267	755
NC_063331.1	268	751
NC_063331.1	269	751
NC_063331.1	270	749
NC_063331.1	271	741
NC_063331.1	272	748
NC_063331.1	273	744
NC_063331.1	274	748
NC_063331.1	275	749
NC_063331.1	276	753
NC_063331.1	277	759
NC_063331.1	278	747
NC_063331.1	279	735
NC_063331.1	280	738
NC_063331.1	281	734
NC_063331.1	282	725
NC_063331.1	283	721
NC_063331.1	284	717
NC_063331.1	285	720
NC_063331.1	286	720
NC_063331.1	287	720
NC_063331.1	288	728
NC_063331.1	289	728
NC_063331.1	290	721
NC_063331.1	291	720
NC_063331.1	292	724
NC_063331.1	293	725
NC_063331.1	294	734
NC_063331.1	295	733
NC_063331.1	296	733
NC_063331.1	297	736
NC_063331.1	298	741
NC_063331.1	299	743
NC_063331.1	300	739
NC_063331.1	301	740
NC_063331.1	302	744
NC_063331.1	303	747
NC_063331.1	304	746
NC_063331.1	305	750
NC_063331.1	306	747
NC_063331.1	307	755
NC_063331.1	308	753
NC_063331.1	309	751
NC_063331.1	310	752
NC_063331.1	311	759
NC_063331.1	312	761
NC_063331.1	313	761
NC_063331.1	314	766
NC_063331.1	315	764
NC_063331.1	316	770
NC_063331.1	317	773
NC_063331.1	318	775
NC_063331.1	319	772
NC_063331.1	320	769
NC_063331.1	321	775
NC_063331.1	322	775
NC_063331.1	323	770
NC_063331.1	324	762
NC_063331.1	325	763
NC_063331.1	326	763
NC_063331.1	327	759
NC_063331.1	328	762
NC_063331.1	329	762
NC_063331.1	330	763
NC_063331.1	331	760
NC_063331.1	332	762
NC_063331.1	333	768
NC_063331.1	334	770
NC_063331.1	335	768
NC_063331.1	336	778
NC_063331.1	337	782
NC_063331.1	338	780
NC_063331.1	339	781
NC_063331.1	340	776
NC_063331.1	341	778
NC_063331.1	342	774
NC_063331.1	343	777
NC_063331.1	344	765
NC_063331.1	345	761
NC_063331.1	346	765
NC_063331.1	347	761
NC_063331.1	348	768
NC_063331.1	349	765
NC_063331.1	350	764
NC_063331.1	351	763
NC_063331.1	352	762
NC_063331.1	353	763
NC_063331.1	354	766
NC_063331.1	355	771
NC_063331.1	356	772
NC_063331.1	357	770
NC_063331.1	358	774
NC_063331.1	359	770
NC_063331.1	360	771
NC_063331.1	361	775
NC_063331.1	362	773
NC_063331.1	363	766
NC_063331.1	364	762
NC_063331.1	365	761
NC_063331.1	366	761
NC_063331.1	367	755
NC_063331.1	368	750
NC_063331.1	369	743
NC_063331.1	370	735
NC_063331.1	371	733
NC_063331.1	372	740
NC_063331.1	373	739
NC_063331.1	374	736
NC_063331.1	375	738
NC_063331.1	376	740
NC_063331.1	377	743
NC_063331.1	378	746
NC_063331.1	379	748
NC_063331.1	380	749
NC_063331.1	381	755
NC_063331.1	382	748
NC_063331.1	383	739
NC_063331.1	384	727
NC_063331.1	385	743
NC_063331.1	386	743
NC_063331.1	387	736
NC_063331.1	388	733
NC_063331.1	389	734
NC_063331.1	390	722
NC_063331.1	391	718
NC_063331.1	392	709
NC_063331.1	393	705
NC_063331.1	394	698
NC_063331.1	395	696
NC_063331.1	396	699
NC_063331.1	397	711
NC_063331.1	398	718
NC_063331.1	399	719
NC_063331.1	400	719
NC_063331.1	401	715
NC_063331.1	402	710
NC_063331.1	403	708
NC_063331.1	404	708
NC_063331.1	405	706
NC_063331.1	406	703
NC_063331.1	407	705
NC_063331.1	408	707
NC_063331.1	409	703
NC_063331.1	410	691
NC_063331.1	411	677
NC_063331.1	412	671
NC_063331.1	413	663
NC_063331.1	414	650
NC_063331.1	415	648
NC_063331.1	416	646
NC_063331.1	417	646
NC_063331.1	418	647
NC_063331.1	419	649
NC_063331.1	420	646
NC_063331.1	421	646
NC_063331.1	422	635
NC_063331.1	423	635
NC_063331.1	424	631
NC_063331.1	425	629
NC_063331.1	426	616
NC_063331.1	427	608
NC_063331.1	428	608
NC_063331.1	429	618
NC_063331.1	430	617
NC_063331.1	431	631
NC_063331.1	432	633
NC_063331.1	433	639
NC_063331.1	434	644
NC_063331.1	435	638
NC_063331.1	436	639
NC_063331.1	437	646
NC_063331.1	438	647
NC_063331.1	439	652
NC_063331.1	440	660
NC_063331.1	441	665
NC_063331.1	442	664
NC_063331.1	443	676
NC_063331.1	444	672
NC_063331.1	445	678
NC_063331.1	446	686
NC_063331.1	447	690
NC_063331.1	448	688
NC_063331.1	449	693
NC_063331.1	450	696
NC_063331.1	451	700
NC_063331.1	452	699
NC_063331.1	453	706
NC_063331.1	454	710
NC_063331.1	455	702
NC_063331.1	456	703
NC_063331.1	457	700
NC_063331.1	458	703
NC_063331.1	459	702
NC_063331.1	460	700
NC_063331.1	461	703
NC_063331.1	462	705
NC_063331.1	463	705
NC_063331.1	464	700
NC_063331.1	465	697
NC_063331.1	466	696
NC_063331.1	467	701
NC_063331.1	468	696
NC_063331.1	469	702
NC_063331.1	470	704
NC_063331.1	471	707
NC_063331.1	472	704
NC_063331.1	473	705
NC_063331.1	474	720
NC_063331.1	475	719
NC_063331.1	476	718
NC_063331.1	477	718
NC_063331.1	478	713
NC_063331.1	479	714
NC_063331.1	480	716
NC_063331.1	481	722
NC_063331.1	482	715
NC_063331.1	483	708
NC_063331.1	484	710
NC_063331.1	485	711
NC_063331.1	486	706
NC_063331.1	487	703
NC_063331.1	488	700
NC_063331.1	489	708
NC_063331.1	490	705
NC_063331.1	491	700
NC_063331.1	492	697
NC_063331.1	493	691
NC_063331.1	494	693
NC_063331.1	495	694
NC_063331.1	496	697
NC_063331.1	497	697
NC_063331.1	498	693
NC_063331.1	499	699
NC_063331.1	500	699
NC_063331.1	501	699
NC_063331.1	502	701
NC_063331.1	503	701
NC_063331.1	504	705
NC_063331.1	505	702
NC_063331.1	506	700
NC_063331.1	507	701
NC_063331.1	508	695
NC_063331.1	509	695
NC_063331.1	510	693
NC_063331.1	511	689
NC_063331.1	512	689
NC_063331.1	513	694
NC_063331.1	514	702
NC_063331.1	515	704
NC_063331.1	516	712
NC_063331.1	517	715
NC_063331.1	518	709
NC_063331.1	519	712
NC_063331.1	520	713
NC_063331.1	521	712
NC_063331.1	522	712
NC_063331.1	523	718
NC_063331.1	524	725
NC_063331.1	525	729
NC_063331.1	526	728
NC_063331.1	527	728
NC_063331.1	528	729
NC_063331.1	529	727
NC_063331.1	530	728
NC_063331.1	531	726
NC_063331.1	532	725
NC_063331.1	533	731
NC_063331.1	534	732
NC_063331.1	535	716
NC_063331.1	536	719
NC_063331.1	537	715
NC_063331.1	538	712
NC_063331.1	539	712
NC_063331.1	540	713
NC_063331.1	541	708
NC_063331.1	542	707
NC_063331.1	543	719
NC_063331.1	544	719
NC_063331.1	545	719
NC_063331.1	546	720
NC_063331.1	547	709
NC_063331.1	548	707
NC_063331.1	549	706
NC_063331.1	550	707
NC_063331.1	551	706
NC_063331.1	552	716
NC_063331.1	553	717
NC_063331.1	554	712
NC_063331.1	555	713
NC_063331.1	556	713
NC_063331.1	557	713
NC_063331.1	558	712
NC_063331.1	559	713
NC_063331.1	560	711
NC_063331.1	561	711
NC_063331.1	562	708
NC_063331.1	563	706
NC_063331.1	564	704
NC_063331.1	565	713
NC_063331.1	566	711
NC_063331.1	567	711
NC_063331.1	568	709
NC_063331.1	569	705
NC_063331.1	570	711
NC_063331.1	571	714
NC_063331.1	572	718
NC_063331.1	573	728
NC_063331.1	574	730
NC_063331.1	575	730
NC_063331.1	576	737
NC_063331.1	577	744
NC_063331.1	578	746
NC_063331.1	579	744
NC_063331.1	580	749
NC_063331.1	581	734
NC_063331.1	582	734
NC_063331.1	583	729
NC_063331.1	584	732
NC_063331.1	585	735
NC_063331.1	586	736
NC_063331.1	587	739
NC_063331.1	588	733
NC_063331.1	589	736
NC_063331.1	590	729
NC_063331.1	591	736
NC_063331.1	592	734
NC_063331.1	593	732
NC_063331.1	594	734
NC_063331.1	595	733
NC_063331.1	596	725
NC_063331.1	597	718
NC_063331.1	598	715
NC_063331.1	599	716
NC_063331.1	600	712
NC_063331.1	601	707
NC_063331.1	602	703
NC_063331.1	603	693
NC_063331.1	604	696
NC_063331.1	605	697
NC_063331.1	606	705
NC_063331.1	607	698
NC_063331.1	608	695
NC_063331.1	609	709
NC_063331.1	610	713
NC_063331.1	611	718
NC_063331.1	612	713
NC_063331.1	613	715
NC_063331.1	614	722
NC_063331.1	615	728
NC_063331.1	616	722
NC_063331.1	617	723
NC_063331.1	618	722
NC_063331.1	619	724
NC_063331.1	620	720
NC_063331.1	621	714
NC_063331.1	622	712
NC_063331.1	623	708
NC_063331.1	624	698
NC_063331.1	625	694
NC_063331.1	626	696
NC_063331.1	627	706
NC_063331.1	628	706
NC_063331.1	629	707
NC_063331.1	630	708
NC_063331.1	631	708
NC_063331.1	632	709
NC_063331.1	633	713
NC_063331.1	634	710
NC_063331.1	635	708
NC_063331.1	636	710
NC_063331.1	637	710
NC_063331.1	638	715
NC_063331.1	639	713
NC_063331.1	640	715
NC_063331.1	641	712
NC_063331.1	642	710
NC_063331.1	643	710
NC_063331.1	644	709
NC_063331.1	645	710
NC_063331.1	646	699
NC_063331.1	647	710
NC_063331.1	648	707
NC_063331.1	649	706
NC_063331.1	650	706
NC_063331.1	651	708
NC_063331.1	652	703
NC_063331.1	653	712
NC_063331.1	654	707
NC_063331.1	655	711
NC_063331.1	656	718
NC_063331.1	657	726
NC_063331.1	658	724
NC_063331.1	659	720
NC_063331.1	660	728
NC_063331.1	661	730
NC_063331.1	662	734
NC_063331.1	663	731
NC_063331.1	664	720
NC_063331.1	665	716
NC_063331.1	666	712
NC_063331.1	667	710
NC_063331.1	668	713
NC_063331.1	669	720
NC_063331.1	670	724
NC_063331.1	671	716
NC_063331.1	672	712
NC_063331.1	673	709
NC_063331.1	674	707
NC_063331.1	675	701
NC_063331.1	676	701
NC_063331.1	677	697
NC_063331.1	678	696
NC_063331.1	679	695
NC_063331.1	680	696
NC_063331.1	681	691
NC_063331.1	682	687
NC_063331.1	683	684
NC_063331.1	684	685
NC_063331.1	685	687
NC_063331.1	686	686
NC_063331.1	687	686
NC_063331.1	688	688
NC_063331.1	689	692
NC_063331.1	690	692
NC_063331.1	691	690
NC_063331.1	692	688
NC_063331.1	693	681
NC_063331.1	694	680
NC_063331.1	695	678
NC_063331.1	696	675
NC_063331.1	697	682
NC_063331.1	698	680
NC_063331.1	699	680
NC_063331.1	700	680
NC_063331.1	701	684
NC_063331.1	702	676
NC_063331.1	703	675
NC_063331.1	704	675
NC_063331.1	705	675
NC_063331.1	706	675
NC_063331.1	707	674
NC_063331.1	708	674
NC_063331.1	709	672
NC_063331.1	710	676
NC_063331.1	711	685
NC_063331.1	712	688
NC_063331.1	713	694
NC_063331.1	714	697
NC_063331.1	715	697
NC_063331.1	716	711
NC_063331.1	717	710
NC_063331.1	718	714
NC_063331.1	719	715
NC_063331.1	720	713
NC_063331.1	721	712
NC_063331.1	722	704
NC_063331.1	723	692
NC_063331.1	724	689
NC_063331.1	725	688
NC_063331.1	726	686
NC_063331.1	727	680
NC_063331.1	728	679
NC_063331.1	729	672
NC_063331.1	730	669
NC_063331.1	731	666
NC_063331.1	732	670
NC_063331.1	733	671
NC_063331.1	734	670
NC_063331.1	735	667
NC_063331.1	736	665
NC_063331.1	737	655
NC_063331.1	738	653
NC_063331.1	739	645
NC_063331.1	740	646
NC_063331.1	741	634
NC_063331.1	742	635
NC_063331.1	743	627
NC_063331.1	744	623
NC_063331.1	745	619
NC_063331.1	746	619
NC_063331.1	747	627
NC_063331.1	748	627
NC_063331.1	749	620
NC_063331.1	750	615
NC_063331.1	751	622
NC_063331.1	752	621
NC_063331.1	753	624
NC_063331.1	754	618
NC_063331.1	755	625
NC_063331.1	756	619
NC_063331.1	757	627
NC_063331.1	758	626
NC_063331.1	759	613
NC_063331.1	760	610
NC_063331.1	761	596
NC_063331.1	762	600
NC_063331.1	763	596
NC_063331.1	764	590
NC_063331.1	765	592
NC_063331.1	766	593
NC_063331.1	767	590
NC_063331.1	768	603
NC_063331.1	769	596
NC_063331.1	770	597
NC_063331.1	771	601
NC_063331.1	772	598
NC_063331.1	773	604
NC_063331.1	774	600
NC_063331.1	775	609
NC_063331.1	776	606
NC_063331.1	777	601
NC_063331.1	778	601
NC_063331.1	779	597
NC_063331.1	780	592
NC_063331.1	781	591
NC_063331.1	782	590
NC_063331.1	783	582
NC_063331.1	784	588
NC_063331.1	785	589
NC_063331.1	786	585
NC_063331.1	787	587
NC_063331.1	788	582
NC_063331.1	789	574
NC_063331.1	790	578
NC_063331.1	791	585
NC_063331.1	792	591
NC_063331.1	793	593
NC_063331.1	794	603
NC_063331.1	795	606
NC_063331.1	796	611
NC_063331.1	797	597
NC_063331.1	798	601
NC_063331.1	799	600
NC_063331.1	800	606
NC_063331.1	801	603
NC_063331.1	802	605
NC_063331.1	803	606
NC_063331.1	804	607
NC_063331.1	805	607
NC_063331.1	806	601
NC_063331.1	807	596
NC_063331.1	808	610
NC_063331.1	809	613
NC_063331.1	810	605
NC_063331.1	811	598
NC_063331.1	812	595
NC_063331.1	813	597
NC_063331.1	814	598
NC_063331.1	815	596
NC_063331.1	816	590
NC_063331.1	817	593
NC_063331.1	818	586
NC_063331.1	819	580
NC_063331.1	820	581
NC_063331.1	821	582
NC_063331.1	822	578
NC_063331.1	823	582
NC_063331.1	824	585
NC_063331.1	825	583
NC_063331.1	826	592
NC_063331.1	827	601
NC_063331.1	828	598
NC_063331.1	829	601
NC_063331.1	830	609
NC_063331.1	831	618
NC_063331.1	832	623
NC_063331.1	833	620
NC_063331.1	834	623
NC_063331.1	835	630
NC_063331.1	836	632
NC_063331.1	837	629
NC_063331.1	838	623
NC_063331.1	839	615
NC_063331.1	840	611
NC_063331.1	841	613
NC_063331.1	842	612
NC_063331.1	843	620
NC_063331.1	844	620
NC_063331.1	845	622
NC_063331.1	846	628
NC_063331.1	847	631
NC_063331.1	848	629
NC_063331.1	849	637
NC_063331.1	850	644
NC_063331.1	851	641
NC_063331.1	852	643
NC_063331.1	853	647
NC_063331.1	854	653
NC_063331.1	855	658
NC_063331.1	856	656
NC_063331.1	857	656
NC_063331.1	858	660
NC_063331.1	859	664
NC_063331.1	860	659
NC_063331.1	861	651
NC_063331.1	862	649
NC_063331.1	863	643
NC_063331.1	864	644
NC_063331.1	865	636
NC_063331.1	866	622
NC_063331.1	867	623
NC_063331.1	868	620
NC_063331.1	869	620
NC_063331.1	870	618
NC_063331.1	871	616
NC_063331.1	872	617
NC_063331.1	873	618
NC_063331.1	874	622
NC_063331.1	875	621
NC_063331.1	876	626
NC_063331.1	877	628
NC_063331.1	878	628
NC_063331.1	879	625
NC_063331.1	880	622
NC_063331.1	881	628
NC_063331.1	882	627
NC_063331.1	883	628
NC_063331.1	884	625
NC_063331.1	885	628
NC_063331.1	886	629
NC_063331.1	887	631
NC_063331.1	888	631
NC_063331.1	889	628
NC_063331.1	890	627
NC_063331.1	891	632
NC_063331.1	892	632
NC_063331.1	893	626
NC_063331.1	894	624
NC_063331.1	895	625
NC_063331.1	896	627
NC_063331.1	897	619
NC_063331.1	898	624
NC_063331.1	899	625
NC_063331.1	900	624
NC_063331.1	901	617
NC_063331.1	902	625
NC_063331.1	903	622
NC_063331.1	904	620
NC_063331.1	905	611
NC_063331.1	906	609
NC_063331.1	907	601
NC_063331.1	908	599
NC_063331.1	909	602
NC_063331.1	910	598
NC_063331.1	911	601
NC_063331.1	912	601
NC_063331.1	913	599
NC_063331.1	914	605
NC_063331.1	915	597
NC_063331.1	916	595
NC_063331.1	917	592
NC_063331.1	918	582
NC_063331.1	919	582
NC_063331.1	920	582
NC_063331.1	921	579
NC_063331.1	922	584
NC_063331.1	923	592
NC_063331.1	924	594
NC_063331.1	925	589
NC_063331.1	926	595
NC_063331.1	927	596
NC_063331.1	928	597
NC_063331.1	929	604
NC_063331.1	930	607
NC_063331.1	931	609
NC_063331.1	932	613
NC_063331.1	933	613
NC_063331.1	934	613
NC_063331.1	935	614
NC_063331.1	936	613
NC_063331.1	937	610
NC_063331.1	938	616
NC_063331.1	939	620
NC_063331.1	940	620
NC_063331.1	941	614
NC_063331.1	942	615
NC_063331.1	943	613
NC_063331.1	944	599
NC_063331.1	945	594
NC_063331.1	946	586
NC_063331.1	947	585
NC_063331.1	948	586
NC_063331.1	949	595
NC_063331.1	950	600
NC_063331.1	951	614
NC_063331.1	952	620
NC_063331.1	953	622
NC_063331.1	954	620
NC_063331.1	955	628
NC_063331.1	956	633
NC_063331.1	957	628
NC_063331.1	958	605
NC_063331.1	959	611
NC_063331.1	960	615
NC_063331.1	961	618
NC_063331.1	962	622
NC_063331.1	963	619
NC_063331.1	964	621
NC_063331.1	965	636
NC_063331.1	966	639
NC_063331.1	967	641
NC_063331.1	968	645
NC_063331.1	969	642
NC_063331.1	970	638
NC_063331.1	971	646
NC_063331.1	972	650
NC_063331.1	973	646
NC_063331.1	974	643
NC_063331.1	975	645
NC_063331.1	976	632
NC_063331.1	977	626
NC_063331.1	978	629
NC_063331.1	979	625
NC_063331.1	980	619
NC_063331.1	981	618
NC_063331.1	982	614
NC_063331.1	983	612
NC_063331.1	984	604
NC_063331.1	985	605
NC_063331.1	986	610
NC_063331.1	987	617
NC_063331.1	988	620
NC_063331.1	989	627
NC_063331.1	990	631
NC_063331.1	991	631
NC_063331.1	992	635
NC_063331.1	993	630
NC_063331.1	994	639
NC_063331.1	995	639
NC_063331.1	996	633
NC_063331.1	997	632
NC_063331.1	998	637
NC_063331.1	999	628
NC_063331.1	1000	625
NC_063331.1	1001	626
NC_063331.1	1002	629
NC_063331.1	1003	624
NC_063331.1	1004	624
NC_063331.1	1005	622
NC_063331.1	1006	620
NC_063331.1	1007	618
NC_063331.1	1008	623
NC_063331.1	1009	623
NC_063331.1	1010	626
NC_063331.1	1011	622
NC_063331.1	1012	630
NC_063331.1	1013	630
NC_063331.1	1014	634
NC_063331.1	1015	637
NC_063331.1	1016	648
NC_063331.1	1017	653
NC_063331.1	1018	653
NC_063331.1	1019	653
NC_063331.1	1020	658
NC_063331.1	1021	659
NC_063331.1	1022	659
NC_063331.1	1023	664
NC_063331.1	1024	658
NC_063331.1	1025	658
NC_063331.1	1026	651
NC_063331.1	1027	654
NC_063331.1	1028	651
NC_063331.1	1029	654
NC_063331.1	1030	653
NC_063331.1	1031	646
NC_063331.1	1032	640
NC_063331.1	1033	642
NC_063331.1	1034	640
NC_063331.1	1035	633
NC_063331.1	1036	639
NC_063331.1	1037	640
NC_063331.1	1038	641
NC_063331.1	1039	641
NC_063331.1	1040	648
NC_063331.1	1041	645
NC_063331.1	1042	652
NC_063331.1	1043	656
NC_063331.1	1044	659
NC_063331.1	1045	658
NC_063331.1	1046	657
NC_063331.1	1047	660
NC_063331.1	1048	660
NC_063331.1	1049	658
NC_063331.1	1050	657
NC_063331.1	1051	659
NC_063331.1	1052	656
NC_063331.1	1053	657
NC_063331.1	1054	663
NC_063331.1	1055	660
NC_063331.1	1056	664
NC_063331.1	1057	674
NC_063331.1	1058	675
NC_063331.1	1059	673
NC_063331.1	1060	673
NC_063331.1	1061	678
NC_063331.1	1062	675
NC_063331.1	1063	678
NC_063331.1	1064	685
NC_063331.1	1065	691
NC_063331.1	1066	696
NC_063331.1	1067	693
NC_063331.1	1068	698
NC_063331.1	1069	703
NC_063331.1	1070	710
NC_063331.1	1071	707
NC_063331.1	1072	705
NC_063331.1	1073	696
NC_063331.1	1074	693
NC_063331.1	1075	690
NC_063331.1	1076	687
NC_063331.1	1077	683
NC_063331.1	1078	682
NC_063331.1	1079	688
NC_063331.1	1080	688
NC_063331.1	1081	681
NC_063331.1	1082	689
NC_063331.1	1083	692
NC_063331.1	1084	694
NC_063331.1	1085	694
NC_063331.1	1086	691
NC_063331.1	1087	688
NC_063331.1	1088	681
NC_063331.1	1089	678
NC_063331.1	1090	679
NC_063331.1	1091	684
NC_063331.1	1092	680
NC_063331.1	1093	686
NC_063331.1	1094	690
NC_063331.1	1095	692
NC_063331.1	1096	698
NC_063331.1	1097	702
NC_063331.1	1098	701
NC_063331.1	1099	686
NC_063331.1	1100	678
NC_063331.1	1101	665
NC_063331.1	1102	654
NC_063331.1	1103	647
NC_063331.1	1104	650
NC_063331.1	1105	641
NC_063331.1	1106	635
NC_063331.1	1107	638
NC_063331.1	1108	647
NC_063331.1	1109	656
NC_063331.1	1110	657
NC_063331.1	1111	653
NC_063331.1	1112	657
NC_063331.1	1113	655
NC_063331.1	1114	658
NC_063331.1	1115	641
NC_063331.1	1116	639
NC_063331.1	1117	634
NC_063331.1	1118	631
NC_063331.1	1119	635
NC_063331.1	1120	634
NC_063331.1	1121	625
NC_063331.1	1122	630
NC_063331.1	1123	625
NC_063331.1	1124	623
NC_063331.1	1125	620
NC_063331.1	1126	621
NC_063331.1	1127	624
NC_063331.1	1128	625
NC_063331.1	1129	627
NC_063331.1	1130	623
NC_063331.1	1131	619
NC_063331.1	1132	622
NC_063331.1	1133	626
NC_063331.1	1134	630
NC_063331.1	1135	622
NC_063331.1	1136	614
NC_063331.1	1137	616
NC_063331.1	1138	617
NC_063331.1	1139	610
NC_063331.1	1140	608
NC_063331.1	1141	606
NC_063331.1	1142	604
NC_063331.1	1143	596
NC_063331.1	1144	593
NC_063331.1	1145	596
NC_063331.1	1146	598
NC_063331.1	1147	596
NC_063331.1	1148	598
NC_063331.1	1149	600
NC_063331.1	1150	598
NC_063331.1	1151	603
NC_063331.1	1152	604
NC_063331.1	1153	608
NC_063331.1	1154	606
NC_063331.1	1155	604
NC_063331.1	1156	606
NC_063331.1	1157	614
NC_063331.1	1158	613
NC_063331.1	1159	611
NC_063331.1	1160	610
NC_063331.1	1161	621
NC_063331.1	1162	612
NC_063331.1	1163	615
NC_063331.1	1164	609
NC_063331.1	1165	607
NC_063331.1	1166	602
NC_063331.1	1167	594
NC_063331.1	1168	594
NC_063331.1	1169	594
NC_063331.1	1170	587
NC_063331.1	1171	586
NC_063331.1	1172	587
NC_063331.1	1173	582
NC_063331.1	1174	583
NC_063331.1	1175	586
NC_063331.1	1176	589
NC_063331.1	1177	589
NC_063331.1	1178	591
NC_063331.1	1179	590
NC_063331.1	1180	597
NC_063331.1	1181	600
NC_063331.1	1182	600
NC_063331.1	1183	596
NC_063331.1	1184	595
NC_063331.1	1185	597
NC_063331.1	1186	597
NC_063331.1	1187	594
NC_063331.1	1188	591
NC_063331.1	1189	593
NC_063331.1	1190	585
NC_063331.1	1191	582
NC_063331.1	1192	573
NC_063331.1	1193	570
NC_063331.1	1194	573
NC_063331.1	1195	577
NC_063331.1	1196	574
NC_063331.1	1197	571
NC_063331.1	1198	565
NC_063331.1	1199	564
NC_063331.1	1200	564
NC_063331.1	1201	562
NC_063331.1	1202	562
NC_063331.1	1203	560
NC_063331.1	1204	567
NC_063331.1	1205	571
NC_063331.1	1206	571
NC_063331.1	1207	575
NC_063331.1	1208	581
NC_063331.1	1209	589
NC_063331.1	1210	597
NC_063331.1	1211	601
NC_063331.1	1212	610
NC_063331.1	1213	607
NC_063331.1	1214	598
NC_063331.1	1215	598
NC_063331.1	1216	593
NC_063331.1	1217	602
NC_063331.1	1218	594
NC_063331.1	1219	591
NC_063331.1	1220	582
NC_063331.1	1221	583
NC_063331.1	1222	583
NC_063331.1	1223	591
NC_063331.1	1224	594
NC_063331.1	1225	599
NC_063331.1	1226	603
NC_063331.1	1227	605
NC_063331.1	1228	610
NC_063331.1	1229	599
NC_063331.1	1230	608
NC_063331.1	1231	609
NC_063331.1	1232	598
NC_063331.1	1233	597
NC_063331.1	1234	590
NC_063331.1	1235	594
NC_063331.1	1236	600
NC_063331.1	1237	602
NC_063331.1	1238	602
NC_063331.1	1239	600
NC_063331.1	1240	598
NC_063331.1	1241	596
NC_063331.1	1242	602
NC_063331.1	1243	596
NC_063331.1	1244	596
NC_063331.1	1245	596
NC_063331.1	1246	592
NC_063331.1	1247	595
NC_063331.1	1248	594
NC_063331.1	1249	596
NC_063331.1	1250	591
NC_063331.1	1251	591
NC_063331.1	1252	591
NC_063331.1	1253	590
NC_063331.1	1254	584
NC_063331.1	1255	581
NC_063331.1	1256	585
NC_063331.1	1257	583
NC_063331.1	1258	581
NC_063331.1	1259	573
NC_063331.1	1260	571
NC_063331.1	1261	571
NC_063331.1	1262	567
NC_063331.1	1263	572
NC_063331.1	1264	567
NC_063331.1	1265	568
NC_063331.1	1266	569
NC_063331.1	1267	567
NC_063331.1	1268	566
NC_063331.1	1269	563
NC_063331.1	1270	562
NC_063331.1	1271	566
NC_063331.1	1272	562
NC_063331.1	1273	560
NC_063331.1	1274	562
NC_063331.1	1275	562
NC_063331.1	1276	563
NC_063331.1	1277	565
NC_063331.1	1278	562
NC_063331.1	1279	563
NC_063331.1	1280	566
NC_063331.1	1281	566
NC_063331.1	1282	563
NC_063331.1	1283	569
NC_063331.1	1284	573
NC_063331.1	1285	577
NC_063331.1	1286	581
NC_063331.1	1287	580
NC_063331.1	1288	582
NC_063331.1	1289	594
NC_063331.1	1290	604
NC_063331.1	1291	611
NC_063331.1	1292	612
NC_063331.1	1293	615
NC_063331.1	1294	614
NC_063331.1	1295	609
NC_063331.1	1296	606
NC_063331.1	1297	604
NC_063331.1	1298	600
NC_063331.1	1299	605
NC_063331.1	1300	607
NC_063331.1	1301	600
NC_063331.1	1302	601
NC_063331.1	1303	596
NC_063331.1	1304	592
NC_063331.1	1305	599
NC_063331.1	1306	605
NC_063331.1	1307	599
NC_063331.1	1308	595
NC_063331.1	1309	594
NC_063331.1	1310	597
NC_063331.1	1311	595
NC_063331.1	1312	597
NC_063331.1	1313	600
NC_063331.1	1314	604
NC_063331.1	1315	602
NC_063331.1	1316	597
NC_063331.1	1317	600
NC_063331.1	1318	599
NC_063331.1	1319	598
NC_063331.1	1320	596
NC_063331.1	1321	607
NC_063331.1	1322	606
NC_063331.1	1323	609
NC_063331.1	1324	610
NC_063331.1	1325	612
NC_063331.1	1326	609
NC_063331.1	1327	614
NC_063331.1	1328	619
NC_063331.1	1329	622
NC_063331.1	1330	617
NC_063331.1	1331	623
NC_063331.1	1332	626
NC_063331.1	1333	623
NC_063331.1	1334	630
NC_063331.1	1335	628
NC_063331.1	1336	623
NC_063331.1	1337	627
NC_063331.1	1338	629
NC_063331.1	1339	636
NC_063331.1	1340	625
NC_063331.1	1341	644
NC_063331.1	1342	649
NC_063331.1	1343	651
NC_063331.1	1344	650
NC_063331.1	1345	645
NC_063331.1	1346	651
NC_063331.1	1347	658
NC_063331.1	1348	664
NC_063331.1	1349	667
NC_063331.1	1350	674
NC_063331.1	1351	677
NC_063331.1	1352	671
NC_063331.1	1353	668
NC_063331.1	1354	661
NC_063331.1	1355	663
NC_063331.1	1356	659
NC_063331.1	1357	666
NC_063331.1	1358	662
NC_063331.1	1359	649
NC_063331.1	1360	638
NC_063331.1	1361	623
NC_063331.1	1362	618
NC_063331.1	1363	622
NC_063331.1	1364	620
NC_063331.1	1365	614
NC_063331.1	1366	616
NC_063331.1	1367	610
NC_063331.1	1368	609
NC_063331.1	1369	607
NC_063331.1	1370	618
NC_063331.1	1371	618
NC_063331.1	1372	617
NC_063331.1	1373	616
NC_063331.1	1374	614
NC_063331.1	1375	607
NC_063331.1	1376	607
NC_063331.1	1377	602
NC_063331.1	1378	599
NC_063331.1	1379	597
NC_063331.1	1380	588
NC_063331.1	1381	584
NC_063331.1	1382	585
NC_063331.1	1383	584
NC_063331.1	1384	583
NC_063331.1	1385	583
NC_063331.1	1386	577
NC_063331.1	1387	580
NC_063331.1	1388	582
NC_063331.1	1389	588
NC_063331.1	1390	585
NC_063331.1	1391	584
NC_063331.1	1392	582
NC_063331.1	1393	580
NC_063331.1	1394	578
NC_063331.1	1395	577
NC_063331.1	1396	592
NC_063331.1	1397	589
NC_063331.1	1398	589
NC_063331.1	1399	587
NC_063331.1	1400	591
NC_063331.1	1401	589
NC_063331.1	1402	598
NC_063331.1	1403	602
NC_063331.1	1404	604
NC_063331.1	1405	605
NC_063331.1	1406	602
NC_063331.1	1407	611
NC_063331.1	1408	617
NC_063331.1	1409	616
NC_063331.1	1410	617
NC_063331.1	1411	611
NC_063331.1	1412	614
NC_063331.1	1413	611
NC_063331.1	1414	610
NC_063331.1	1415	609
NC_063331.1	1416	615
NC_063331.1	1417	620
NC_063331.1	1418	620
NC_063331.1	1419	630
NC_063331.1	1420	633
NC_063331.1	1421	629
NC_063331.1	1422	634
NC_063331.1	1423	642
NC_063331.1	1424	638
NC_063331.1	1425	640
NC_063331.1	1426	638
NC_063331.1	1427	643
NC_063331.1	1428	647
NC_063331.1	1429	648
NC_063331.1	1430	645
NC_063331.1	1431	641
NC_063331.1	1432	643
NC_063331.1	1433	635
NC_063331.1	1434	631
NC_063331.1	1435	623
NC_063331.1	1436	620
NC_063331.1	1437	619
NC_063331.1	1438	612
NC_063331.1	1439	602
NC_063331.1	1440	592
NC_063331.1	1441	593
NC_063331.1	1442	594
NC_063331.1	1443	595
NC_063331.1	1444	597
NC_063331.1	1445	597
NC_063331.1	1446	600
NC_063331.1	1447	599
NC_063331.1	1448	598
NC_063331.1	1449	592
NC_063331.1	1450	590
NC_063331.1	1451	586
NC_063331.1	1452	581
NC_063331.1	1453	584
NC_063331.1	1454	582
NC_063331.1	1455	575
NC_063331.1	1456	568
NC_063331.1	1457	573
NC_063331.1	1458	575
NC_063331.1	1459	577
NC_063331.1	1460	576
NC_063331.1	1461	567
NC_063331.1	1462	564
NC_063331.1	1463	564
NC_063331.1	1464	570
NC_063331.1	1465	574
NC_063331.1	1466	572
NC_063331.1	1467	570
NC_063331.1	1468	566
NC_063331.1	1469	570
NC_063331.1	1470	570
NC_063331.1	1471	566
NC_063331.1	1472	574
NC_063331.1	1473	572
NC_063331.1	1474	572
NC_063331.1	1475	568
NC_063331.1	1476	565
NC_063331.1	1477	563
NC_063331.1	1478	568
NC_063331.1	1479	562
NC_063331.1	1480	563
NC_063331.1	1481	555
NC_063331.1	1482	558
NC_063331.1	1483	559
NC_063331.1	1484	559
NC_063331.1	1485	557
NC_063331.1	1486	559
NC_063331.1	1487	555
NC_063331.1	1488	554
NC_063331.1	1489	546
NC_063331.1	1490	550
NC_063331.1	1491	554
NC_063331.1	1492	554
NC_063331.1	1493	554
NC_063331.1	1494	557
NC_063331.1	1495	567
NC_063331.1	1496	563
NC_063331.1	1497	563
NC_063331.1	1498	567
NC_063331.1	1499	565
NC_063331.1	1500	562
NC_063331.1	1501	565
NC_063331.1	1502	566
NC_063331.1	1503	564
NC_063331.1	1504	570
NC_063331.1	1505	567
NC_063331.1	1506	570
NC_063331.1	1507	553
NC_063331.1	1508	554
NC_063331.1	1509	561
NC_063331.1	1510	561
NC_063331.1	1511	562
NC_063331.1	1512	561
NC_063331.1	1513	557
NC_063331.1	1514	562
NC_063331.1	1515	562
NC_063331.1	1516	561
NC_063331.1	1517	563
NC_063331.1	1518	563
NC_063331.1	1519	566
NC_063331.1	1520	553
NC_063331.1	1521	552
NC_063331.1	1522	549
NC_063331.1	1523	542
NC_063331.1	1524	543
NC_063331.1	1525	547
NC_063331.1	1526	551
NC_063331.1	1527	557
NC_063331.1	1528	554
NC_063331.1	1529	562
NC_063331.1	1530	563
NC_063331.1	1531	563
NC_063331.1	1532	563
NC_063331.1	1533	563
NC_063331.1	1534	558
NC_063331.1	1535	557
NC_063331.1	1536	566
NC_063331.1	1537	563
NC_063331.1	1538	560
NC_063331.1	1539	555
NC_063331.1	1540	564
NC_063331.1	1541	562
NC_063331.1	1542	563
NC_063331.1	1543	569
NC_063331.1	1544	581
NC_063331.1	1545	579
NC_063331.1	1546	568
NC_063331.1	1547	570
NC_063331.1	1548	570
NC_063331.1	1549	582
NC_063331.1	1550	586
NC_063331.1	1551	592
NC_063331.1	1552	586
NC_063331.1	1553	591
NC_063331.1	1554	593
NC_063331.1	1555	603
NC_063331.1	1556	602
NC_063331.1	1557	598
NC_063331.1	1558	593
NC_063331.1	1559	612
NC_063331.1	1560	610
NC_063331.1	1561	620
NC_063331.1	1562	622
NC_063331.1	1563	629
NC_063331.1	1564	629
NC_063331.1	1565	630
NC_063331.1	1566	632
NC_063331.1	1567	633
NC_063331.1	1568	635
NC_063331.1	1569	627
NC_063331.1	1570	638
NC_063331.1	1571	633
NC_063331.1	1572	626
NC_063331.1	1573	618
NC_063331.1	1574	624
NC_063331.1	1575	623
NC_063331.1	1576	620
NC_063331.1	1577	609
NC_063331.1	1578	609
NC_063331.1	1579	609
NC_063331.1	1580	617
NC_063331.1	1581	616
NC_063331.1	1582	614
NC_063331.1	1583	627
NC_063331.1	1584	626
NC_063331.1	1585	635
NC_063331.1	1586	633
NC_063331.1	1587	638
NC_063331.1	1588	649
NC_063331.1	1589	666
NC_063331.1	1590	667
NC_063331.1	1591	664
NC_063331.1	1592	661
NC_063331.1	1593	660
NC_063331.1	1594	652
NC_063331.1	1595	651
NC_063331.1	1596	642
NC_063331.1	1597	640
NC_063331.1	1598	640
NC_063331.1	1599	642
NC_063331.1	1600	639
NC_063331.1	1601	639
NC_063331.1	1602	641
NC_063331.1	1603	638
NC_063331.1	1604	643
NC_063331.1	1605	651
NC_063331.1	1606	651
NC_063331.1	1607	649
NC_063331.1	1608	647
NC_063331.1	1609	649
NC_063331.1	1610	652
NC_063331.1	1611	654
NC_063331.1	1612	655
NC_063331.1	1613	653
NC_063331.1	1614	641
NC_063331.1	1615	641
NC_063331.1	1616	641
NC_063331.1	1617	642
NC_063331.1	1618	642
NC_063331.1	1619	639
NC_063331.1	1620	644
NC_063331.1	1621	640
NC_063331.1	1622	633
NC_063331.1	1623	635
NC_063331.1	1624	635
NC_063331.1	1625	634
NC_063331.1	1626	634
NC_063331.1	1627	627
NC_063331.1	1628	619
NC_063331.1	1629	627
NC_063331.1	1630	622
NC_063331.1	1631	622
NC_063331.1	1632	617
NC_063331.1	1633	618
NC_063331.1	1634	615
NC_063331.1	1635	614
NC_063331.1	1636	612
NC_063331.1	1637	617
NC_063331.1	1638	620
NC_063331.1	1639	623
NC_063331.1	1640	622
NC_063331.1	1641	621
NC_063331.1	1642	621
NC_063331.1	1643	621
NC_063331.1	1644	614
NC_063331.1	1645	607
NC_063331.1	1646	606
NC_063331.1	1647	602
NC_063331.1	1648	596
NC_063331.1	1649	595
NC_063331.1	1650	598
NC_063331.1	1651	595
NC_063331.1	1652	594
NC_063331.1	1653	600
NC_063331.1	1654	593
NC_063331.1	1655	599
NC_063331.1	1656	596
NC_063331.1	1657	597
NC_063331.1	1658	603
NC_063331.1	1659	598
NC_063331.1	1660	607
NC_063331.1	1661	605
NC_063331.1	1662	604
NC_063331.1	1663	607
NC_063331.1	1664	605
NC_063331.1	1665	615
NC_063331.1	1666	613
NC_063331.1	1667	611
NC_063331.1	1668	616
NC_063331.1	1669	618
NC_063331.1	1670	621
NC_063331.1	1671	621
NC_063331.1	1672	623
NC_063331.1	1673	626
NC_063331.1	1674	621
NC_063331.1	1675	618
NC_063331.1	1676	617
NC_063331.1	1677	612
NC_063331.1	1678	612
NC_063331.1	1679	602
NC_063331.1	1680	601
NC_063331.1	1681	600
NC_063331.1	1682	597
NC_063331.1	1683	597
NC_063331.1	1684	599
NC_063331.1	1685	597
NC_063331.1	1686	593
NC_063331.1	1687	598
NC_063331.1	1688	607
NC_063331.1	1689	606
NC_063331.1	1690	604
NC_063331.1	1691	605
NC_063331.1	1692	599
NC_063331.1	1693	592
NC_063331.1	1694	583
NC_063331.1	1695	586
NC_063331.1	1696	588
NC_063331.1	1697	587
NC_063331.1	1698	588
NC_063331.1	1699	582
NC_063331.1	1700	580
NC_063331.1	1701	588
NC_063331.1	1702	590
NC_063331.1	1703	585
NC_063331.1	1704	585
NC_063331.1	1705	574
NC_063331.1	1706	573
NC_063331.1	1707	570
NC_063331.1	1708	565
NC_063331.1	1709	556
NC_063331.1	1710	557
NC_063331.1	1711	552
NC_063331.1	1712	552
NC_063331.1	1713	550
NC_063331.1	1714	552
NC_063331.1	1715	553
NC_063331.1	1716	546
NC_063331.1	1717	545
NC_063331.1	1718	549
NC_063331.1	1719	548
NC_063331.1	1720	543
NC_063331.1	1721	546
NC_063331.1	1722	556
NC_063331.1	1723	555
NC_063331.1	1724	555
NC_063331.1	1725	563
NC_063331.1	1726	567
NC_063331.1	1727	568
NC_063331.1	1728	566
NC_063331.1	1729	578
NC_063331.1	1730	570
NC_063331.1	1731	573
NC_063331.1	1732	576
NC_063331.1	1733	567
NC_063331.1	1734	572
NC_063331.1	1735	565
NC_063331.1	1736	575
NC_063331.1	1737	566
NC_063331.1	1738	560
NC_063331.1	1739	543
NC_063331.1	1740	540
NC_063331.1	1741	540
NC_063331.1	1742	539
NC_063331.1	1743	545
NC_063331.1	1744	549
NC_063331.1	1745	549
NC_063331.1	1746	552
NC_063331.1	1747	553
NC_063331.1	1748	553
NC_063331.1	1749	559
NC_063331.1	1750	561
NC_063331.1	1751	562
NC_063331.1	1752	575
NC_063331.1	1753	577
NC_063331.1	1754	572
NC_063331.1	1755	578
NC_063331.1	1756	579
NC_063331.1	1757	582
NC_063331.1	1758	584
NC_063331.1	1759	587
NC_063331.1	1760	584
NC_063331.1	1761	584
NC_063331.1	1762	582
NC_063331.1	1763	594
NC_063331.1	1764	599
NC_063331.1	1765	599
NC_063331.1	1766	599
NC_063331.1	1767	596
NC_063331.1	1768	596
NC_063331.1	1769	607
NC_063331.1	1770	605
NC_063331.1	1771	604
NC_063331.1	1772	610
NC_063331.1	1773	610
NC_063331.1	1774	614
NC_063331.1	1775	614
NC_063331.1	1776	617
NC_063331.1	1777	618
NC_063331.1	1778	626
NC_063331.1	1779	618
NC_063331.1	1780	621
NC_063331.1	1781	623
NC_063331.1	1782	626
NC_063331.1	1783	630
NC_063331.1	1784	631
NC_063331.1	1785	633
NC_063331.1	1786	633
NC_063331.1	1787	628
NC_063331.1	1788	624
NC_063331.1	1789	624
NC_063331.1	1790	623
NC_063331.1	1791	625
NC_063331.1	1792	632
NC_063331.1	1793	633
NC_063331.1	1794	637
NC_063331.1	1795	638
NC_063331.1	1796	639
NC_063331.1	1797	649
NC_063331.1	1798	646
NC_063331.1	1799	649
NC_063331.1	1800	651
NC_063331.1	1801	660
NC_063331.1	1802	667
NC_063331.1	1803	661
NC_063331.1	1804	660
NC_063331.1	1805	656
NC_063331.1	1806	655
NC_063331.1	1807	655
NC_063331.1	1808	647
NC_063331.1	1809	646
NC_063331.1	1810	643
NC_063331.1	1811	640
NC_063331.1	1812	638
NC_063331.1	1813	642
NC_063331.1	1814	633
NC_063331.1	1815	623
NC_063331.1	1816	630
NC_063331.1	1817	634
NC_063331.1	1818	627
NC_063331.1	1819	625
NC_063331.1	1820	626
NC_063331.1	1821	625
NC_063331.1	1822	623
NC_063331.1	1823	620
NC_063331.1	1824	622
NC_063331.1	1825	618
NC_063331.1	1826	617
NC_063331.1	1827	616
NC_063331.1	1828	616
NC_063331.1	1829	622
NC_063331.1	1830	624
NC_063331.1	1831	629
NC_063331.1	1832	633
NC_063331.1	1833	632
NC_063331.1	1834	633
NC_063331.1	1835	635
NC_063331.1	1836	634
NC_063331.1	1837	633
NC_063331.1	1838	634
NC_063331.1	1839	637
NC_063331.1	1840	630
NC_063331.1	1841	635
NC_063331.1	1842	648
NC_063331.1	1843	651
NC_063331.1	1844	646
NC_063331.1	1845	642
NC_063331.1	1846	639
NC_063331.1	1847	638
NC_063331.1	1848	637
NC_063331.1	1849	640
NC_063331.1	1850	640
NC_063331.1	1851	627
NC_063331.1	1852	625
NC_063331.1	1853	620
NC_063331.1	1854	622
NC_063331.1	1855	630
NC_063331.1	1856	637
NC_063331.1	1857	641
NC_063331.1	1858	649
NC_063331.1	1859	640
NC_063331.1	1860	639
NC_063331.1	1861	639
NC_063331.1	1862	634
NC_063331.1	1863	636
NC_063331.1	1864	635
NC_063331.1	1865	632
NC_063331.1	1866	639
NC_063331.1	1867	645
NC_063331.1	1868	646
NC_063331.1	1869	645
NC_063331.1	1870	646
NC_063331.1	1871	647
NC_063331.1	1872	639
NC_063331.1	1873	644
NC_063331.1	1874	643
NC_063331.1	1875	635
NC_063331.1	1876	631
NC_063331.1	1877	637
NC_063331.1	1878	635
NC_063331.1	1879	626
NC_063331.1	1880	625
NC_063331.1	1881	628
NC_063331.1	1882	630
NC_063331.1	1883	627
NC_063331.1	1884	626
NC_063331.1	1885	632
NC_063331.1	1886	625
NC_063331.1	1887	629
NC_063331.1	1888	630
NC_063331.1	1889	632
NC_063331.1	1890	653
NC_063331.1	1891	654
NC_063331.1	1892	652
NC_063331.1	1893	658
NC_063331.1	1894	655
NC_063331.1	1895	658
NC_063331.1	1896	664
NC_063331.1	1897	667
NC_063331.1	1898	666
NC_063331.1	1899	669
NC_063331.1	1900	678
NC_063331.1	1901	676
NC_063331.1	1902	672
NC_063331.1	1903	673
NC_063331.1	1904	680
NC_063331.1	1905	674
NC_063331.1	1906	674
NC_063331.1	1907	678
NC_063331.1	1908	679
NC_063331.1	1909	676
NC_063331.1	1910	676
NC_063331.1	1911	685
NC_063331.1	1912	687
NC_063331.1	1913	681
NC_063331.1	1914	676
NC_063331.1	1915	673
NC_063331.1	1916	698
NC_063331.1	1917	713
NC_063331.1	1918	715
NC_063331.1	1919	703
NC_063331.1	1920	705
NC_063331.1	1921	712
NC_063331.1	1922	709
NC_063331.1	1923	707
NC_063331.1	1924	719
NC_063331.1	1925	720
NC_063331.1	1926	723
NC_063331.1	1927	724
NC_063331.1	1928	717
NC_063331.1	1929	726
NC_063331.1	1930	731
NC_063331.1	1931	729
NC_063331.1	1932	726
NC_063331.1	1933	723
NC_063331.1	1934	727
NC_063331.1	1935	725
NC_063331.1	1936	728
NC_063331.1	1937	732
NC_063331.1	1938	735
NC_063331.1	1939	739
NC_063331.1	1940	742
NC_063331.1	1941	742
NC_063331.1	1942	744
NC_063331.1	1943	755
NC_063331.1	1944	753
NC_063331.1	1945	756
NC_063331.1	1946	759
NC_063331.1	1947	758
NC_063331.1	1948	768
NC_063331.1	1949	765
NC_063331.1	1950	759
NC_063331.1	1951	751
NC_063331.1	1952	745
NC_063331.1	1953	743
NC_063331.1	1954	743
NC_063331.1	1955	739
NC_063331.1	1956	745
NC_063331.1	1957	742
NC_063331.1	1958	745
NC_063331.1	1959	751
NC_063331.1	1960	753
NC_063331.1	1961	760
NC_063331.1	1962	763
NC_063331.1	1963	771
NC_063331.1	1964	773
NC_063331.1	1965	773
NC_063331.1	1966	771
NC_063331.1	1967	767
NC_063331.1	1968	769
NC_063331.1	1969	759
NC_063331.1	1970	762
NC_063331.1	1971	771
NC_063331.1	1972	778
NC_063331.1	1973	779
NC_063331.1	1974	783
NC_063331.1	1975	787
NC_063331.1	1976	786
NC_063331.1	1977	791
NC_063331.1	1978	791
NC_063331.1	1979	786
NC_063331.1	1980	795
NC_063331.1	1981	793
NC_063331.1	1982	790
NC_063331.1	1983	793
NC_063331.1	1984	794
NC_063331.1	1985	791
NC_063331.1	1986	796
NC_063331.1	1987	793
NC_063331.1	1988	786
NC_063331.1	1989	791
NC_063331.1	1990	792
NC_063331.1	1991	789
NC_063331.1	1992	783
NC_063331.1	1993	788
NC_063331.1	1994	789
NC_063331.1	1995	789
NC_063331.1	1996	787
NC_063331.1	1997	791
NC_063331.1	1998	797
NC_063331.1	1999	791
[truncated: 152,672 more rows]

## Sheet: Adiantum flabellulatum
	Site	Depth
NC_064144.1	1	324
NC_064144.1	2	326
NC_064144.1	3	332
NC_064144.1	4	336
NC_064144.1	5	342
NC_064144.1	6	345
NC_064144.1	7	347
NC_064144.1	8	347
NC_064144.1	9	352
NC_064144.1	10	355
NC_064144.1	11	362
NC_064144.1	12	364
NC_064144.1	13	365
NC_064144.1	14	368
NC_064144.1	15	371
NC_064144.1	16	372
NC_064144.1	17	373
NC_064144.1	18	374
NC_064144.1	19	377
NC_064144.1	20	377
NC_064144.1	21	377
NC_064144.1	22	377
NC_064144.1	23	380
NC_064144.1	24	380
NC_064144.1	25	383
NC_064144.1	26	388
NC_064144.1	27	390
NC_064144.1	28	392
NC_064144.1	29	393
NC_064144.1	30	394
NC_064144.1	31	398
NC_064144.1	32	394
NC_064144.1	33	395
NC_064144.1	34	393
NC_064144.1	35	392
NC_064144.1	36	395
NC_064144.1	37	393
NC_064144.1	38	394
NC_064144.1	39	393
NC_064144.1	40	394
NC_064144.1	41	393
NC_064144.1	42	389
NC_064144.1	43	384
NC_064144.1	44	383
NC_064144.1	45	378
NC_064144.1	46	379
NC_064144.1	47	378
NC_064144.1	48	378
NC_064144.1	49	380
NC_064144.1	50	379
NC_064144.1	51	383
NC_064144.1	52	385
NC_064144.1	53	386
NC_064144.1	54	380
NC_064144.1	55	380
NC_064144.1	56	379
NC_064144.1	57	374
NC_064144.1	58	379
NC_064144.1	59	373
NC_064144.1	60	371
NC_064144.1	61	367
NC_064144.1	62	366
NC_064144.1	63	373
NC_064144.1	64	371
NC_064144.1	65	369
NC_064144.1	66	368
NC_064144.1	67	371
NC_064144.1	68	372
NC_064144.1	69	381
NC_064144.1	70	385
NC_064144.1	71	389
NC_064144.1	72	399
NC_064144.1	73	400
NC_064144.1	74	398
NC_064144.1	75	397
NC_064144.1	76	396
NC_064144.1	77	400
NC_064144.1	78	397
NC_064144.1	79	394
NC_064144.1	80	395
NC_064144.1	81	393
NC_064144.1	82	393
NC_064144.1	83	383
NC_064144.1	84	380
NC_064144.1	85	379
NC_064144.1	86	377
NC_064144.1	87	381
NC_064144.1	88	379
NC_064144.1	89	382
NC_064144.1	90	380
NC_064144.1	91	377
NC_064144.1	92	378
NC_064144.1	93	378
NC_064144.1	94	380
NC_064144.1	95	379
NC_064144.1	96	380
NC_064144.1	97	378
NC_064144.1	98	380
NC_064144.1	99	379
NC_064144.1	100	381
NC_064144.1	101	382
NC_064144.1	102	387
NC_064144.1	103	387
NC_064144.1	104	389
NC_064144.1	105	392
NC_064144.1	106	392
NC_064144.1	107	390
NC_064144.1	108	389
NC_064144.1	109	393
NC_064144.1	110	399
NC_064144.1	111	395
NC_064144.1	112	394
NC_064144.1	113	390
NC_064144.1	114	387
NC_064144.1	115	394
NC_064144.1	116	386
NC_064144.1	117	384
NC_064144.1	118	387
NC_064144.1	119	386
NC_064144.1	120	387
NC_064144.1	121	391
NC_064144.1	122	391
NC_064144.1	123	390
NC_064144.1	124	389
NC_064144.1	125	390
NC_064144.1	126	394
NC_064144.1	127	391
NC_064144.1	128	393
NC_064144.1	129	391
NC_064144.1	130	390
NC_064144.1	131	390
NC_064144.1	132	397
NC_064144.1	133	397
NC_064144.1	134	397
NC_064144.1	135	395
NC_064144.1	136	393
NC_064144.1	137	397
NC_064144.1	138	396
NC_064144.1	139	396
NC_064144.1	140	394
NC_064144.1	141	393
NC_064144.1	142	393
NC_064144.1	143	393
NC_064144.1	144	389
NC_064144.1	145	393
NC_064144.1	146	394
NC_064144.1	147	393
NC_064144.1	148	397
NC_064144.1	149	395
NC_064144.1	150	397
NC_064144.1	151	392
NC_064144.1	152	395
NC_064144.1	153	393
NC_064144.1	154	394
NC_064144.1	155	392
NC_064144.1	156	393
NC_064144.1	157	396
NC_064144.1	158	398
NC_064144.1	159	398
NC_064144.1	160	401
NC_064144.1	161	394
NC_064144.1	162	394
NC_064144.1	163	398
NC_064144.1	164	396
NC_064144.1	165	399
NC_064144.1	166	400
NC_064144.1	167	404
NC_064144.1	168	404
NC_064144.1	169	407
NC_064144.1	170	408
NC_064144.1	171	415
NC_064144.1	172	421
NC_064144.1	173	420
NC_064144.1	174	424
NC_064144.1	175	422
NC_064144.1	176	418
NC_064144.1	177	417
NC_064144.1	178	416
NC_064144.1	179	414
NC_064144.1	180	416
NC_064144.1	181	416
NC_064144.1	182	418
NC_064144.1	183	416
NC_064144.1	184	416
NC_064144.1	185	415
NC_064144.1	186	411
NC_064144.1	187	413
NC_064144.1	188	411
NC_064144.1	189	413
NC_064144.1	190	412
NC_064144.1	191	420
NC_064144.1	192	424
NC_064144.1	193	427
NC_064144.1	194	427
NC_064144.1	195	427
NC_064144.1	196	429
NC_064144.1	197	428
NC_064144.1	198	430
NC_064144.1	199	431
NC_064144.1	200	430
NC_064144.1	201	437
NC_064144.1	202	442
NC_064144.1	203	439
NC_064144.1	204	438
NC_064144.1	205	439
NC_064144.1	206	437
NC_064144.1	207	443
NC_064144.1	208	436
NC_064144.1	209	439
NC_064144.1	210	439
NC_064144.1	211	439
NC_064144.1	212	436
NC_064144.1	213	428
NC_064144.1	214	426
NC_064144.1	215	430
NC_064144.1	216	435
NC_064144.1	217	435
NC_064144.1	218	438
NC_064144.1	219	430
NC_064144.1	220	429
NC_064144.1	221	424
NC_064144.1	222	415
NC_064144.1	223	414
NC_064144.1	224	414
NC_064144.1	225	412
NC_064144.1	226	413
NC_064144.1	227	410
NC_064144.1	228	410
NC_064144.1	229	409
NC_064144.1	230	407
NC_064144.1	231	405
NC_064144.1	232	407
NC_064144.1	233	409
NC_064144.1	234	409
NC_064144.1	235	410
NC_064144.1	236	415
NC_064144.1	237	411
NC_064144.1	238	412
NC_064144.1	239	411
NC_064144.1	240	412
NC_064144.1	241	412
NC_064144.1	242	406
NC_064144.1	243	407
NC_064144.1	244	406
NC_064144.1	245	408
NC_064144.1	246	408
NC_064144.1	247	410
NC_064144.1	248	406
NC_064144.1	249	407
NC_064144.1	250	407
NC_064144.1	251	410
NC_064144.1	252	415
NC_064144.1	253	417
NC_064144.1	254	418
NC_064144.1	255	417
NC_064144.1	256	418
NC_064144.1	257	423
NC_064144.1	258	424
NC_064144.1	259	420
NC_064144.1	260	415
NC_064144.1	261	417
NC_064144.1	262	415
NC_064144.1	263	411
NC_064144.1	264	411
NC_064144.1	265	406
NC_064144.1	266	406
NC_064144.1	267	406
NC_064144.1	268	405
NC_064144.1	269	404
NC_064144.1	270	407
NC_064144.1	271	406
NC_064144.1	272	407
NC_064144.1	273	409
NC_064144.1	274	410
NC_064144.1	275	410
NC_064144.1	276	408
NC_064144.1	277	410
NC_064144.1	278	405
NC_064144.1	279	406
NC_064144.1	280	405
NC_064144.1	281	407
NC_064144.1	282	399
NC_064144.1	283	397
NC_064144.1	284	396
NC_064144.1	285	395
NC_064144.1	286	394
NC_064144.1	287	392
NC_064144.1	288	391
NC_064144.1	289	394
NC_064144.1	290	394
NC_064144.1	291	394
NC_064144.1	292	396
NC_064144.1	293	394
NC_064144.1	294	393
NC_064144.1	295	394
NC_064144.1	296	394
NC_064144.1	297	394
NC_064144.1	298	393
NC_064144.1	299	396
NC_064144.1	300	394
NC_064144.1	301	397
NC_064144.1	302	394
NC_064144.1	303	392
NC_064144.1	304	392
NC_064144.1	305	394
NC_064144.1	306	391
NC_064144.1	307	388
NC_064144.1	308	388
NC_064144.1	309	387
NC_064144.1	310	386
NC_064144.1	311	385
NC_064144.1	312	391
NC_064144.1	313	389
NC_064144.1	314	389
NC_064144.1	315	384
NC_064144.1	316	382
NC_064144.1	317	380
NC_064144.1	318	381
NC_064144.1	319	381
NC_064144.1	320	380
NC_064144.1	321	375
NC_064144.1	322	371
NC_064144.1	323	370
NC_064144.1	324	376
NC_064144.1	325	376
NC_064144.1	326	376
NC_064144.1	327	381
NC_064144.1	328	381
NC_064144.1	329	382
NC_064144.1	330	382
NC_064144.1	331	378
NC_064144.1	332	377
NC_064144.1	333	377
NC_064144.1	334	377
NC_064144.1	335	379
NC_064144.1	336	380
NC_064144.1	337	379
NC_064144.1	338	385
NC_064144.1	339	385
NC_064144.1	340	386
NC_064144.1	341	377
NC_064144.1	342	374
NC_064144.1	343	379
NC_064144.1	344	378
NC_064144.1	345	382
NC_064144.1	346	384
NC_064144.1	347	382
NC_064144.1	348	388
NC_064144.1	349	390
NC_064144.1	350	391
NC_064144.1	351	382
NC_064144.1	352	373
NC_064144.1	353	383
NC_064144.1	354	385
NC_064144.1	355	393
NC_064144.1	356	390
NC_064144.1	357	383
NC_064144.1	358	386
NC_064144.1	359	387
NC_064144.1	360	393
NC_064144.1	361	400
NC_064144.1	362	401
NC_064144.1	363	400
NC_064144.1	364	400
NC_064144.1	365	399
NC_064144.1	366	396
NC_064144.1	367	395
NC_064144.1	368	395
NC_064144.1	369	399
NC_064144.1	370	398
NC_064144.1	371	400
NC_064144.1	372	405
NC_064144.1	373	411
NC_064144.1	374	410
NC_064144.1	375	410
NC_064144.1	376	409
NC_064144.1	377	417
NC_064144.1	378	419
NC_064144.1	379	421
NC_064144.1	380	419
NC_064144.1	381	427
NC_064144.1	382	430
NC_064144.1	383	428
NC_064144.1	384	427
NC_064144.1	385	424
NC_064144.1	386	422
NC_064144.1	387	429
NC_064144.1	388	429
NC_064144.1	389	428
NC_064144.1	390	427
NC_064144.1	391	426
NC_064144.1	392	427
NC_064144.1	393	426
NC_064144.1	394	424
NC_064144.1	395	423
NC_064144.1	396	425
NC_064144.1	397	422
NC_064144.1	398	423
NC_064144.1	399	421
NC_064144.1	400	416
NC_064144.1	401	415
NC_064144.1	402	405
NC_064144.1	403	404
NC_064144.1	404	405
NC_064144.1	405	403
NC_064144.1	406	402
NC_064144.1	407	400
NC_064144.1	408	403
NC_064144.1	409	405
NC_064144.1	410	403
NC_064144.1	411	403
NC_064144.1	412	404
NC_064144.1	413	406
NC_064144.1	414	403
NC_064144.1	415	404
NC_064144.1	416	411
NC_064144.1	417	413
NC_064144.1	418	414
NC_064144.1	419	418
NC_064144.1	420	416
NC_064144.1	421	413
NC_064144.1	422	410
NC_064144.1	423	408
NC_064144.1	424	413
NC_064144.1	425	411
NC_064144.1	426	411
NC_064144.1	427	409
NC_064144.1	428	410
NC_064144.1	429	409
NC_064144.1	430	409
NC_064144.1	431	407
NC_064144.1	432	408
NC_064144.1	433	406
NC_064144.1	434	406
NC_064144.1	435	407
NC_064144.1	436	412
NC_064144.1	437	412
NC_064144.1	438	414
NC_064144.1	439	410
NC_064144.1	440	412
NC_064144.1	441	414
NC_064144.1	442	412
NC_064144.1	443	413
NC_064144.1	444	416
NC_064144.1	445	410
NC_064144.1	446	411
NC_064144.1	447	412
NC_064144.1	448	407
NC_064144.1	449	404
NC_064144.1	450	410
NC_064144.1	451	412
NC_064144.1	452	414
NC_064144.1	453	414
NC_064144.1	454	413
NC_064144.1	455	411
NC_064144.1	456	417
NC_064144.1	457	419
NC_064144.1	458	420
NC_064144.1	459	418
NC_064144.1	460	415
NC_064144.1	461	418
NC_064144.1	462	411
NC_064144.1	463	409
NC_064144.1	464	409
NC_064144.1	465	410
NC_064144.1	466	419
NC_064144.1	467	421
NC_064144.1	468	420
NC_064144.1	469	416
NC_064144.1	470	418
NC_064144.1	471	416
NC_064144.1	472	416
NC_064144.1	473	415
NC_064144.1	474	411
NC_064144.1	475	412
NC_064144.1	476	411
NC_064144.1	477	407
NC_064144.1	478	407
NC_064144.1	479	410
NC_064144.1	480	408
NC_064144.1	481	411
NC_064144.1	482	413
NC_064144.1	483	418
NC_064144.1	484	420
NC_064144.1	485	421
NC_064144.1	486	424
NC_064144.1	487	425
NC_064144.1	488	422
NC_064144.1	489	421
NC_064144.1	490	419
NC_064144.1	491	419
NC_064144.1	492	420
NC_064144.1	493	417
NC_064144.1	494	420
NC_064144.1	495	416
NC_064144.1	496	412
NC_064144.1	497	414
NC_064144.1	498	407
NC_064144.1	499	402
NC_064144.1	500	402
NC_064144.1	501	400
NC_064144.1	502	404
NC_064144.1	503	393
NC_064144.1	504	397
NC_064144.1	505	389
NC_064144.1	506	390
NC_064144.1	507	391
NC_064144.1	508	393
NC_064144.1	509	390
NC_064144.1	510	385
NC_064144.1	511	377
NC_064144.1	512	376
NC_064144.1	513	377
NC_064144.1	514	378
NC_064144.1	515	375
NC_064144.1	516	372
NC_064144.1	517	371
NC_064144.1	518	370
NC_064144.1	519	368
NC_064144.1	520	368
NC_064144.1	521	366
NC_064144.1	522	365
NC_064144.1	523	363
NC_064144.1	524	364
NC_064144.1	525	366
NC_064144.1	526	365
NC_064144.1	527	364
NC_064144.1	528	367
NC_064144.1	529	373
NC_064144.1	530	380
NC_064144.1	531	376
NC_064144.1	532	377
NC_064144.1	533	381
NC_064144.1	534	385
NC_064144.1	535	384
NC_064144.1	536	384
NC_064144.1	537	380
NC_064144.1	538	379
NC_064144.1	539	382
NC_064144.1	540	382
NC_064144.1	541	382
NC_064144.1	542	381
NC_064144.1	543	380
NC_064144.1	544	381
NC_064144.1	545	382
NC_064144.1	546	383
NC_064144.1	547	384
NC_064144.1	548	383
NC_064144.1	549	382
NC_064144.1	550	385
NC_064144.1	551	382
NC_064144.1	552	385
NC_064144.1	553	385
NC_064144.1	554	381
NC_064144.1	555	387
NC_064144.1	556	389
NC_064144.1	557	384
NC_064144.1	558	381
NC_064144.1	559	381
NC_064144.1	560	382
NC_064144.1	561	384
NC_064144.1	562	383
NC_064144.1	563	381
NC_064144.1	564	385
NC_064144.1	565	383
NC_064144.1	566	376
NC_064144.1	567	375
NC_064144.1	568	376
NC_064144.1	569	371
NC_064144.1	570	370
NC_064144.1	571	375
NC_064144.1	572	376
NC_064144.1	573	377
NC_064144.1	574	376
NC_064144.1	575	376
NC_064144.1	576	374
NC_064144.1	577	377
NC_064144.1	578	374
NC_064144.1	579	372
NC_064144.1	580	371
NC_064144.1	581	374
NC_064144.1	582	375
NC_064144.1	583	380
NC_064144.1	584	382
NC_064144.1	585	389
NC_064144.1	586	386
NC_064144.1	587	387
NC_064144.1	588	386
NC_064144.1	589	386
NC_064144.1	590	385
NC_064144.1	591	384
NC_064144.1	592	381
NC_064144.1	593	381
NC_064144.1	594	384
NC_064144.1	595	385
NC_064144.1	596	383
NC_064144.1	597	388
NC_064144.1	598	392
NC_064144.1	599	396
NC_064144.1	600	393
NC_064144.1	601	394
NC_064144.1	602	391
NC_064144.1	603	391
NC_064144.1	604	389
NC_064144.1	605	388
NC_064144.1	606	383
NC_064144.1	607	380
NC_064144.1	608	382
NC_064144.1	609	382
NC_064144.1	610	383
NC_064144.1	611	381
NC_064144.1	612	384
NC_064144.1	613	384
NC_064144.1	614	385
NC_064144.1	615	385
NC_064144.1	616	378
NC_064144.1	617	373
NC_064144.1	618	378
NC_064144.1	619	376
NC_064144.1	620	377
NC_064144.1	621	378
NC_064144.1	622	376
NC_064144.1	623	378
NC_064144.1	624	375
NC_064144.1	625	375
NC_064144.1	626	375
NC_064144.1	627	373
NC_064144.1	628	373
NC_064144.1	629	370
NC_064144.1	630	372
NC_064144.1	631	369
NC_064144.1	632	367
NC_064144.1	633	369
NC_064144.1	634	371
NC_064144.1	635	369
NC_064144.1	636	369
NC_064144.1	637	370
NC_064144.1	638	371
NC_064144.1	639	371
NC_064144.1	640	373
NC_064144.1	641	376
NC_064144.1	642	374
NC_064144.1	643	370
NC_064144.1	644	367
NC_064144.1	645	370
NC_064144.1	646	372
NC_064144.1	647	375
NC_064144.1	648	378
NC_064144.1	649	379
NC_064144.1	650	381
NC_064144.1	651	384
NC_064144.1	652	386
NC_064144.1	653	388
NC_064144.1	654	385
NC_064144.1	655	398
NC_064144.1	656	398
NC_064144.1	657	400
NC_064144.1	658	394
NC_064144.1	659	394
NC_064144.1	660	402
NC_064144.1	661	405
NC_064144.1	662	404
NC_064144.1	663	402
NC_064144.1	664	410
NC_064144.1	665	412
NC_064144.1	666	417
NC_064144.1	667	418
NC_064144.1	668	418
NC_064144.1	669	417
NC_064144.1	670	416
NC_064144.1	671	413
NC_064144.1	672	419
NC_064144.1	673	418
NC_064144.1	674	415
NC_064144.1	675	413
NC_064144.1	676	419
NC_064144.1	677	411
NC_064144.1	678	405
NC_064144.1	679	399
NC_064144.1	680	393
NC_064144.1	681	389
NC_064144.1	682	385
NC_064144.1	683	383
NC_064144.1	684	383
NC_064144.1	685	386
NC_064144.1	686	389
NC_064144.1	687	387
NC_064144.1	688	394
NC_064144.1	689	390
NC_064144.1	690	391
NC_064144.1	691	394
NC_064144.1	692	393
NC_064144.1	693	397
NC_064144.1	694	395
NC_064144.1	695	391
NC_064144.1	696	390
NC_064144.1	697	399
NC_064144.1	698	397
NC_064144.1	699	398
NC_064144.1	700	396
NC_064144.1	701	402
NC_064144.1	702	404
NC_064144.1	703	406
NC_064144.1	704	408
NC_064144.1	705	402
NC_064144.1	706	399
NC_064144.1	707	400
NC_064144.1	708	403
NC_064144.1	709	402
NC_064144.1	710	405
NC_064144.1	711	405
NC_064144.1	712	409
NC_064144.1	713	409
NC_064144.1	714	405
NC_064144.1	715	408
NC_064144.1	716	411
NC_064144.1	717	409
NC_064144.1	718	409
NC_064144.1	719	409
NC_064144.1	720	409
NC_064144.1	721	405
NC_064144.1	722	413
NC_064144.1	723	413
NC_064144.1	724	411
NC_064144.1	725	416
NC_064144.1	726	420
NC_064144.1	727	419
NC_064144.1	728	423
NC_064144.1	729	430
NC_064144.1	730	429
NC_064144.1	731	428
NC_064144.1	732	428
NC_064144.1	733	424
NC_064144.1	734	425
NC_064144.1	735	418
NC_064144.1	736	419
NC_064144.1	737	420
NC_064144.1	738	422
NC_064144.1	739	424
NC_064144.1	740	426
NC_064144.1	741	431
NC_064144.1	742	433
NC_064144.1	743	436
NC_064144.1	744	432
NC_064144.1	745	432
NC_064144.1	746	441
NC_064144.1	747	435
NC_064144.1	748	431
NC_064144.1	749	427
NC_064144.1	750	432
NC_064144.1	751	431
NC_064144.1	752	430
NC_064144.1	753	430
NC_064144.1	754	433
NC_064144.1	755	432
NC_064144.1	756	435
NC_064144.1	757	435
NC_064144.1	758	434
NC_064144.1	759	434
NC_064144.1	760	433
NC_064144.1	761	435
NC_064144.1	762	433
NC_064144.1	763	434
NC_064144.1	764	434
NC_064144.1	765	439
NC_064144.1	766	438
NC_064144.1	767	439
NC_064144.1	768	436
NC_064144.1	769	445
NC_064144.1	770	443
NC_064144.1	771	442
NC_064144.1	772	443
NC_064144.1	773	444
NC_064144.1	774	446
NC_064144.1	775	448
NC_064144.1	776	449
NC_064144.1	777	452
NC_064144.1	778	454
NC_064144.1	779	454
NC_064144.1	780	453
NC_064144.1	781	455
NC_064144.1	782	458
NC_064144.1	783	454
NC_064144.1	784	451
NC_064144.1	785	452
NC_064144.1	786	450
NC_064144.1	787	452
NC_064144.1	788	449
NC_064144.1	789	451
NC_064144.1	790	450
NC_064144.1	791	451
NC_064144.1	792	456
NC_064144.1	793	461
NC_064144.1	794	464
NC_064144.1	795	465
NC_064144.1	796	464
NC_064144.1	797	461
NC_064144.1	798	460
NC_064144.1	799	459
NC_064144.1	800	458
NC_064144.1	801	457
NC_064144.1	802	453
NC_064144.1	803	451
NC_064144.1	804	451
NC_064144.1	805	441
NC_064144.1	806	442
NC_064144.1	807	441
NC_064144.1	808	447
NC_064144.1	809	446
NC_064144.1	810	445
NC_064144.1	811	445
NC_064144.1	812	445
NC_064144.1	813	452
NC_064144.1	814	448
NC_064144.1	815	445
NC_064144.1	816	444
NC_064144.1	817	443
NC_064144.1	818	441
NC_064144.1	819	442
NC_064144.1	820	442
NC_064144.1	821	442
NC_064144.1	822	432
NC_064144.1	823	440
NC_064144.1	824	440
NC_064144.1	825	445
NC_064144.1	826	440
NC_064144.1	827	443
NC_064144.1	828	446
NC_064144.1	829	445
NC_064144.1	830	447
NC_064144.1	831	454
NC_064144.1	832	452
NC_064144.1	833	456
NC_064144.1	834	453
NC_064144.1	835	457
NC_064144.1	836	453
NC_064144.1	837	457
NC_064144.1	838	454
NC_064144.1	839	454
NC_064144.1	840	453
NC_064144.1	841	449
NC_064144.1	842	451
NC_064144.1	843	456
NC_064144.1	844	458
NC_064144.1	845	464
NC_064144.1	846	464
NC_064144.1	847	457
NC_064144.1	848	458
NC_064144.1	849	457
NC_064144.1	850	458
NC_064144.1	851	453
NC_064144.1	852	451
NC_064144.1	853	452
NC_064144.1	854	456
NC_064144.1	855	459
NC_064144.1	856	459
NC_064144.1	857	459
NC_064144.1	858	456
NC_064144.1	859	456
NC_064144.1	860	456
NC_064144.1	861	455
NC_064144.1	862	457
NC_064144.1	863	463
NC_064144.1	864	465
NC_064144.1	865	467
NC_064144.1	866	470
NC_064144.1	867	471
NC_064144.1	868	473
NC_064144.1	869	471
NC_064144.1	870	474
NC_064144.1	871	475
NC_064144.1	872	467
NC_064144.1	873	472
NC_064144.1	874	474
NC_064144.1	875	471
NC_064144.1	876	469
NC_064144.1	877	473
NC_064144.1	878	470
NC_064144.1	879	467
NC_064144.1	880	470
NC_064144.1	881	470
NC_064144.1	882	473
NC_064144.1	883	475
NC_064144.1	884	472
NC_064144.1	885	474
NC_064144.1	886	472
NC_064144.1	887	473
NC_064144.1	888	472
NC_064144.1	889	473
NC_064144.1	890	471
NC_064144.1	891	468
NC_064144.1	892	466
NC_064144.1	893	466
NC_064144.1	894	465
NC_064144.1	895	468
NC_064144.1	896	461
NC_064144.1	897	462
NC_064144.1	898	467
NC_064144.1	899	471
NC_064144.1	900	473
NC_064144.1	901	475
NC_064144.1	902	477
NC_064144.1	903	483
NC_064144.1	904	481
NC_064144.1	905	486
NC_064144.1	906	483
NC_064144.1	907	487
NC_064144.1	908	485
NC_064144.1	909	485
NC_064144.1	910	488
NC_064144.1	911	487
NC_064144.1	912	486
NC_064144.1	913	485
NC_064144.1	914	489
NC_064144.1	915	484
NC_064144.1	916	487
NC_064144.1	917	486
NC_064144.1	918	484
NC_064144.1	919	481
NC_064144.1	920	480
NC_064144.1	921	483
NC_064144.1	922	484
NC_064144.1	923	485
NC_064144.1	924	480
NC_064144.1	925	483
NC_064144.1	926	483
NC_064144.1	927	482
NC_064144.1	928	479
NC_064144.1	929	484
NC_064144.1	930	490
NC_064144.1	931	488
NC_064144.1	932	486
NC_064144.1	933	483
NC_064144.1	934	483
NC_064144.1	935	483
NC_064144.1	936	481
NC_064144.1	937	481
NC_064144.1	938	481
NC_064144.1	939	478
NC_064144.1	940	476
NC_064144.1	941	474
NC_064144.1	942	474
NC_064144.1	943	470
NC_064144.1	944	468
NC_064144.1	945	465
NC_064144.1	946	466
NC_064144.1	947	466
NC_064144.1	948	468
NC_064144.1	949	467
NC_064144.1	950	468
NC_064144.1	951	469
NC_064144.1	952	470
NC_064144.1	953	471
NC_064144.1	954	471
NC_064144.1	955	470
NC_064144.1	956	472
NC_064144.1	957	472
NC_064144.1	958	466
NC_064144.1	959	471
NC_064144.1	960	467
NC_064144.1	961	466
NC_064144.1	962	470
NC_064144.1	963	464
NC_064144.1	964	458
NC_064144.1	965	462
NC_064144.1	966	460
NC_064144.1	967	465
NC_064144.1	968	463
NC_064144.1	969	461
NC_064144.1	970	460
NC_064144.1	971	462
NC_064144.1	972	460
NC_064144.1	973	453
NC_064144.1	974	459
NC_064144.1	975	456
NC_064144.1	976	452
NC_064144.1	977	450
NC_064144.1	978	451
NC_064144.1	979	456
NC_064144.1	980	457
NC_064144.1	981	451
NC_064144.1	982	450
NC_064144.1	983	445
NC_064144.1	984	446
NC_064144.1	985	442
NC_064144.1	986	445
NC_064144.1	987	440
NC_064144.1	988	439
NC_064144.1	989	440
NC_064144.1	990	442
NC_064144.1	991	443
NC_064144.1	992	441
NC_064144.1	993	432
NC_064144.1	994	431
NC_064144.1	995	430
NC_064144.1	996	426
NC_064144.1	997	425
NC_064144.1	998	427
NC_064144.1	999	430
NC_064144.1	1000	433
NC_064144.1	1001	438
NC_064144.1	1002	439
NC_064144.1	1003	437
NC_064144.1	1004	433
NC_064144.1	1005	430
NC_064144.1	1006	433
NC_064144.1	1007	434
NC_064144.1	1008	432
NC_064144.1	1009	436
NC_064144.1	1010	439
NC_064144.1	1011	438
NC_064144.1	1012	435
NC_064144.1	1013	430
NC_064144.1	1014	440
NC_064144.1	1015	435
NC_064144.1	1016	436
NC_064144.1	1017	439
NC_064144.1	1018	440
NC_064144.1	1019	443
NC_064144.1	1020	445
NC_064144.1	1021	446
NC_064144.1	1022	449
NC_064144.1	1023	449
NC_064144.1	1024	445
NC_064144.1	1025	451
NC_064144.1	1026	452
NC_064144.1	1027	449
NC_064144.1	1028	455
NC_064144.1	1029	453
NC_064144.1	1030	454
NC_064144.1	1031	456
NC_064144.1	1032	456
NC_064144.1	1033	459
NC_064144.1	1034	461
NC_064144.1	1035	463
NC_064144.1	1036	464
NC_064144.1	1037	460
NC_064144.1	1038	461
NC_064144.1	1039	460
NC_064144.1	1040	458
NC_064144.1	1041	457
NC_064144.1	1042	461
NC_064144.1	1043	460
NC_064144.1	1044	464
NC_064144.1	1045	461
NC_064144.1	1046	462
NC_064144.1	1047	461
NC_064144.1	1048	463
NC_064144.1	1049	465
NC_064144.1	1050	457
NC_064144.1	1051	452
NC_064144.1	1052	455
NC_064144.1	1053	450
NC_064144.1	1054	455
NC_064144.1	1055	451
NC_064144.1	1056	454
NC_064144.1	1057	452
NC_064144.1	1058	451
NC_064144.1	1059	455
NC_064144.1	1060	457
NC_064144.1	1061	454
NC_064144.1	1062	457
NC_064144.1	1063	458
NC_064144.1	1064	455
NC_064144.1	1065	456
NC_064144.1	1066	458
NC_064144.1	1067	461
NC_064144.1	1068	465
NC_064144.1	1069	460
NC_064144.1	1070	466
NC_064144.1	1071	466
NC_064144.1	1072	465
NC_064144.1	1073	462
NC_064144.1	1074	467
NC_064144.1	1075	460
NC_064144.1	1076	462
NC_064144.1	1077	461
NC_064144.1	1078	464
NC_064144.1	1079	460
NC_064144.1	1080	457
NC_064144.1	1081	458
NC_064144.1	1082	457
NC_064144.1	1083	460
NC_064144.1	1084	460
NC_064144.1	1085	460
NC_064144.1	1086	458
NC_064144.1	1087	454
NC_064144.1	1088	458
NC_064144.1	1089	459
NC_064144.1	1090	464
NC_064144.1	1091	463
NC_064144.1	1092	463
NC_064144.1	1093	464
NC_064144.1	1094	469
NC_064144.1	1095	473
NC_064144.1	1096	473
NC_064144.1	1097	484
NC_064144.1	1098	479
NC_064144.1	1099	479
NC_064144.1	1100	477
NC_064144.1	1101	479
NC_064144.1	1102	480
NC_064144.1	1103	481
NC_064144.1	1104	482
NC_064144.1	1105	489
NC_064144.1	1106	488
NC_064144.1	1107	488
NC_064144.1	1108	493
NC_064144.1	1109	488
NC_064144.1	1110	487
NC_064144.1	1111	486
NC_064144.1	1112	482
NC_064144.1	1113	481
NC_064144.1	1114	481
NC_064144.1	1115	479
NC_064144.1	1116	478
NC_064144.1	1117	476
NC_064144.1	1118	480
NC_064144.1	1119	483
NC_064144.1	1120	489
NC_064144.1	1121	489
NC_064144.1	1122	494
NC_064144.1	1123	492
NC_064144.1	1124	488
NC_064144.1	1125	491
NC_064144.1	1126	495
NC_064144.1	1127	497
NC_064144.1	1128	494
NC_064144.1	1129	489
NC_064144.1	1130	488
NC_064144.1	1131	493
NC_064144.1	1132	496
NC_064144.1	1133	497
NC_064144.1	1134	498
NC_064144.1	1135	499
NC_064144.1	1136	498
NC_064144.1	1137	499
NC_064144.1	1138	497
NC_064144.1	1139	499
NC_064144.1	1140	499
NC_064144.1	1141	499
NC_064144.1	1142	505
NC_064144.1	1143	507
NC_064144.1	1144	508
NC_064144.1	1145	508
NC_064144.1	1146	508
NC_064144.1	1147	510
NC_064144.1	1148	507
NC_064144.1	1149	505
NC_064144.1	1150	501
NC_064144.1	1151	493
NC_064144.1	1152	493
NC_064144.1	1153	491
NC_064144.1	1154	490
NC_064144.1	1155	492
NC_064144.1	1156	492
NC_064144.1	1157	491
NC_064144.1	1158	493
NC_064144.1	1159	489
NC_064144.1	1160	484
NC_064144.1	1161	482
NC_064144.1	1162	480
NC_064144.1	1163	483
NC_064144.1	1164	469
NC_064144.1	1165	474
NC_064144.1	1166	472
NC_064144.1	1167	473
NC_064144.1	1168	469
NC_064144.1	1169	469
NC_064144.1	1170	467
NC_064144.1	1171	464
NC_064144.1	1172	466
NC_064144.1	1173	461
NC_064144.1	1174	467
NC_064144.1	1175	460
NC_064144.1	1176	454
NC_064144.1	1177	455
NC_064144.1	1178	447
NC_064144.1	1179	449
NC_064144.1	1180	450
NC_064144.1	1181	450
NC_064144.1	1182	449
NC_064144.1	1183	450
NC_064144.1	1184	449
NC_064144.1	1185	445
NC_064144.1	1186	443
NC_064144.1	1187	448
NC_064144.1	1188	447
NC_064144.1	1189	452
NC_064144.1	1190	453
NC_064144.1	1191	452
NC_064144.1	1192	454
NC_064144.1	1193	465
NC_064144.1	1194	466
NC_064144.1	1195	467
NC_064144.1	1196	464
NC_064144.1	1197	466
NC_064144.1	1198	462
NC_064144.1	1199	459
NC_064144.1	1200	460
NC_064144.1	1201	458
NC_064144.1	1202	456
NC_064144.1	1203	457
NC_064144.1	1204	455
NC_064144.1	1205	455
NC_064144.1	1206	451
NC_064144.1	1207	454
NC_064144.1	1208	459
NC_064144.1	1209	462
NC_064144.1	1210	463
NC_064144.1	1211	467
NC_064144.1	1212	464
NC_064144.1	1213	465
NC_064144.1	1214	467
NC_064144.1	1215	469
NC_064144.1	1216	465
NC_064144.1	1217	463
NC_064144.1	1218	459
NC_064144.1	1219	461
NC_064144.1	1220	463
NC_064144.1	1221	460
NC_064144.1	1222	466
NC_064144.1	1223	468
NC_064144.1	1224	465
NC_064144.1	1225	470
NC_064144.1	1226	469
NC_064144.1	1227	469
NC_064144.1	1228	469
NC_064144.1	1229	467
NC_064144.1	1230	462
NC_064144.1	1231	466
NC_064144.1	1232	468
NC_064144.1	1233	467
NC_064144.1	1234	466
NC_064144.1	1235	466
NC_064144.1	1236	466
NC_064144.1	1237	467
NC_064144.1	1238	463
NC_064144.1	1239	464
NC_064144.1	1240	461
NC_064144.1	1241	459
NC_064144.1	1242	460
NC_064144.1	1243	464
NC_064144.1	1244	464
NC_064144.1	1245	466
NC_064144.1	1246	468
NC_064144.1	1247	462
NC_064144.1	1248	466
NC_064144.1	1249	467
NC_064144.1	1250	467
NC_064144.1	1251	464
NC_064144.1	1252	460
NC_064144.1	1253	459
NC_064144.1	1254	458
NC_064144.1	1255	450
NC_064144.1	1256	454
NC_064144.1	1257	456
NC_064144.1	1258	453
NC_064144.1	1259	452
NC_064144.1	1260	451
NC_064144.1	1261	452
NC_064144.1	1262	456
NC_064144.1	1263	456
NC_064144.1	1264	458
NC_064144.1	1265	456
NC_064144.1	1266	455
NC_064144.1	1267	459
NC_064144.1	1268	462
NC_064144.1	1269	460
NC_064144.1	1270	459
NC_064144.1	1271	461
NC_064144.1	1272	456
NC_064144.1	1273	457
NC_064144.1	1274	455
NC_064144.1	1275	451
NC_064144.1	1276	454
NC_064144.1	1277	451
NC_064144.1	1278	454
NC_064144.1	1279	452
NC_064144.1	1280	455
NC_064144.1	1281	451
NC_064144.1	1282	450
NC_064144.1	1283	450
NC_064144.1	1284	450
NC_064144.1	1285	453
NC_064144.1	1286	453
NC_064144.1	1287	458
NC_064144.1	1288	459
NC_064144.1	1289	457
NC_064144.1	1290	458
NC_064144.1	1291	456
NC_064144.1	1292	453
NC_064144.1	1293	452
NC_064144.1	1294	453
NC_064144.1	1295	450
NC_064144.1	1296	454
NC_064144.1	1297	455
NC_064144.1	1298	460
NC_064144.1	1299	460
NC_064144.1	1300	461
NC_064144.1	1301	467
NC_064144.1	1302	466
NC_064144.1	1303	470
NC_064144.1	1304	468
NC_064144.1	1305	468
NC_064144.1	1306	467
NC_064144.1	1307	466
NC_064144.1	1308	466
NC_064144.1	1309	469
NC_064144.1	1310	470
NC_064144.1	1311	473
NC_064144.1	1312	476
NC_064144.1	1313	474
NC_064144.1	1314	475
NC_064144.1	1315	471
NC_064144.1	1316	467
NC_064144.1	1317	464
NC_064144.1	1318	462
NC_064144.1	1319	459
NC_064144.1	1320	463
NC_064144.1	1321	462
NC_064144.1	1322	459
NC_064144.1	1323	462
NC_064144.1	1324	456
NC_064144.1	1325	459
NC_064144.1	1326	460
NC_064144.1	1327	463
NC_064144.1	1328	472
NC_064144.1	1329	472
NC_064144.1	1330	469
NC_064144.1	1331	466
NC_064144.1	1332	464
NC_064144.1	1333	463
NC_064144.1	1334	464
NC_064144.1	1335	470
NC_064144.1	1336	471
NC_064144.1	1337	468
NC_064144.1	1338	467
NC_064144.1	1339	464
NC_064144.1	1340	467
NC_064144.1	1341	468
NC_064144.1	1342	464
NC_064144.1	1343	450
NC_064144.1	1344	447
NC_064144.1	1345	452
NC_064144.1	1346	454
NC_064144.1	1347	451
NC_064144.1	1348	452
NC_064144.1	1349	450
NC_064144.1	1350	448
NC_064144.1	1351	453
NC_064144.1	1352	453
NC_064144.1	1353	451
NC_064144.1	1354	453
NC_064144.1	1355	452
NC_064144.1	1356	456
NC_064144.1	1357	452
NC_064144.1	1358	454
NC_064144.1	1359	452
NC_064144.1	1360	447
NC_064144.1	1361	445
NC_064144.1	1362	445
NC_064144.1	1363	447
NC_064144.1	1364	442
NC_064144.1	1365	441
NC_064144.1	1366	439
NC_064144.1	1367	444
NC_064144.1	1368	446
NC_064144.1	1369	445
NC_064144.1	1370	440
NC_064144.1	1371	441
NC_064144.1	1372	436
NC_064144.1	1373	437
NC_064144.1	1374	438
NC_064144.1	1375	436
NC_064144.1	1376	436
NC_064144.1	1377	435
NC_064144.1	1378	434
NC_064144.1	1379	433
NC_064144.1	1380	435
NC_064144.1	1381	433
NC_064144.1	1382	434
NC_064144.1	1383	433
NC_064144.1	1384	433
NC_064144.1	1385	433
NC_064144.1	1386	431
NC_064144.1	1387	434
NC_064144.1	1388	435
NC_064144.1	1389	434
NC_064144.1	1390	440
NC_064144.1	1391	441
NC_064144.1	1392	437
NC_064144.1	1393	435
NC_064144.1	1394	430
NC_064144.1	1395	426
NC_064144.1	1396	423
NC_064144.1	1397	421
NC_064144.1	1398	418
NC_064144.1	1399	417
NC_064144.1	1400	416
NC_064144.1	1401	420
NC_064144.1	1402	424
NC_064144.1	1403	428
NC_064144.1	1404	427
NC_064144.1	1405	427
NC_064144.1	1406	427
NC_064144.1	1407	427
NC_064144.1	1408	430
NC_064144.1	1409	437
NC_064144.1	1410	434
NC_064144.1	1411	437
NC_064144.1	1412	435
NC_064144.1	1413	436
NC_064144.1	1414	435
NC_064144.1	1415	438
NC_064144.1	1416	439
NC_064144.1	1417	441
NC_064144.1	1418	435
NC_064144.1	1419	433
NC_064144.1	1420	428
NC_064144.1	1421	428
NC_064144.1	1422	429
NC_064144.1	1423	429
NC_064144.1	1424	435
NC_064144.1	1425	434
NC_064144.1	1426	432
NC_064144.1	1427	436
NC_064144.1	1428	436
NC_064144.1	1429	440
NC_064144.1	1430	436
NC_064144.1	1431	440
NC_064144.1	1432	443
NC_064144.1	1433	445
NC_064144.1	1434	444
NC_064144.1	1435	439
NC_064144.1	1436	438
NC_064144.1	1437	434
NC_064144.1	1438	440
NC_064144.1	1439	438
NC_064144.1	1440	436
NC_064144.1	1441	443
NC_064144.1	1442	442
NC_064144.1	1443	441
NC_064144.1	1444	439
NC_064144.1	1445	445
NC_064144.1	1446	442
NC_064144.1	1447	439
NC_064144.1	1448	435
NC_064144.1	1449	439
NC_064144.1	1450	438
NC_064144.1	1451	438
NC_064144.1	1452	437
NC_064144.1	1453	435
NC_064144.1	1454	439
NC_064144.1	1455	440
NC_064144.1	1456	443
NC_064144.1	1457	448
NC_064144.1	1458	448
NC_064144.1	1459	447
NC_064144.1	1460	446
NC_064144.1	1461	446
NC_064144.1	1462	447
NC_064144.1	1463	451
NC_064144.1	1464	452
NC_064144.1	1465	457
NC_064144.1	1466	457
NC_064144.1	1467	457
NC_064144.1	1468	462
NC_064144.1	1469	466
NC_064144.1	1470	464
NC_064144.1	1471	465
NC_064144.1	1472	465
NC_064144.1	1473	464
NC_064144.1	1474	464
NC_064144.1	1475	463
NC_064144.1	1476	466
NC_064144.1	1477	466
NC_064144.1	1478	458
NC_064144.1	1479	459
NC_064144.1	1480	457
NC_064144.1	1481	461
NC_064144.1	1482	460
NC_064144.1	1483	460
NC_064144.1	1484	462
NC_064144.1	1485	457
NC_064144.1	1486	457
NC_064144.1	1487	457
NC_064144.1	1488	465
NC_064144.1	1489	467
NC_064144.1	1490	468
NC_064144.1	1491	465
NC_064144.1	1492	466
NC_064144.1	1493	468
NC_064144.1	1494	474
NC_064144.1	1495	468
NC_064144.1	1496	470
NC_064144.1	1497	471
NC_064144.1	1498	467
NC_064144.1	1499	465
NC_064144.1	1500	467
NC_064144.1	1501	463
NC_064144.1	1502	460
NC_064144.1	1503	460
NC_064144.1	1504	459
NC_064144.1	1505	472
NC_064144.1	1506	471
NC_064144.1	1507	475
NC_064144.1	1508	470
NC_064144.1	1509	472
NC_064144.1	1510	472
NC_064144.1	1511	473
NC_064144.1	1512	473
NC_064144.1	1513	470
NC_064144.1	1514	471
NC_064144.1	1515	469
NC_064144.1	1516	470
NC_064144.1	1517	467
NC_064144.1	1518	466
NC_064144.1	1519	465
NC_064144.1	1520	468
NC_064144.1	1521	478
NC_064144.1	1522	478
NC_064144.1	1523	476
NC_064144.1	1524	473
NC_064144.1	1525	471
NC_064144.1	1526	473
NC_064144.1	1527	475
NC_064144.1	1528	485
NC_064144.1	1529	492
NC_064144.1	1530	491
NC_064144.1	1531	489
NC_064144.1	1532	491
NC_064144.1	1533	494
NC_064144.1	1534	495
NC_064144.1	1535	497
NC_064144.1	1536	496
NC_064144.1	1537	495
NC_064144.1	1538	496
NC_064144.1	1539	495
NC_064144.1	1540	493
NC_064144.1	1541	496
NC_064144.1	1542	498
NC_064144.1	1543	500
NC_064144.1	1544	500
NC_064144.1	1545	499
NC_064144.1	1546	497
NC_064144.1	1547	496
NC_064144.1	1548	497
NC_064144.1	1549	502
NC_064144.1	1550	502
NC_064144.1	1551	498
NC_064144.1	1552	497
NC_064144.1	1553	501
NC_064144.1	1554	502
NC_064144.1	1555	500
NC_064144.1	1556	497
NC_064144.1	1557	499
NC_064144.1	1558	502
NC_064144.1	1559	496
NC_064144.1	1560	498
NC_064144.1	1561	496
NC_064144.1	1562	495
NC_064144.1	1563	495
NC_064144.1	1564	493
NC_064144.1	1565	493
NC_064144.1	1566	492
NC_064144.1	1567	490
NC_064144.1	1568	488
NC_064144.1	1569	490
NC_064144.1	1570	495
NC_064144.1	1571	493
NC_064144.1	1572	492
NC_064144.1	1573	490
NC_064144.1	1574	485
NC_064144.1	1575	486
NC_064144.1	1576	482
NC_064144.1	1577	479
NC_064144.1	1578	476
NC_064144.1	1579	474
NC_064144.1	1580	473
NC_064144.1	1581	468
NC_064144.1	1582	464
NC_064144.1	1583	463
NC_064144.1	1584	462
NC_064144.1	1585	462
NC_064144.1	1586	458
NC_064144.1	1587	457
NC_064144.1	1588	452
NC_064144.1	1589	457
NC_064144.1	1590	457
NC_064144.1	1591	455
NC_064144.1	1592	454
NC_064144.1	1593	453
NC_064144.1	1594	453
NC_064144.1	1595	456
NC_064144.1	1596	460
NC_064144.1	1597	461
NC_064144.1	1598	462
NC_064144.1	1599	457
NC_064144.1	1600	457
NC_064144.1	1601	455
NC_064144.1	1602	455
NC_064144.1	1603	455
NC_064144.1	1604	452
NC_064144.1	1605	451
NC_064144.1	1606	448
NC_064144.1	1607	446
NC_064144.1	1608	443
NC_064144.1	1609	443
NC_064144.1	1610	443
NC_064144.1	1611	444
NC_064144.1	1612	440
NC_064144.1	1613	438
NC_064144.1	1614	438
NC_064144.1	1615	434
NC_064144.1	1616	435
NC_064144.1	1617	441
NC_064144.1	1618	441
NC_064144.1	1619	448
NC_064144.1	1620	448
NC_064144.1	1621	447
NC_064144.1	1622	446
NC_064144.1	1623	448
NC_064144.1	1624	450
NC_064144.1	1625	447
NC_064144.1	1626	444
NC_064144.1	1627	447
NC_064144.1	1628	450
NC_064144.1	1629	449
NC_064144.1	1630	455
NC_064144.1	1631	452
NC_064144.1	1632	456
NC_064144.1	1633	456
NC_064144.1	1634	459
NC_064144.1	1635	457
NC_064144.1	1636	457
NC_064144.1	1637	456
NC_064144.1	1638	447
NC_064144.1	1639	447
NC_064144.1	1640	444
NC_064144.1	1641	448
NC_064144.1	1642	447
NC_064144.1	1643	449
NC_064144.1	1644	441
NC_064144.1	1645	441
NC_064144.1	1646	439
NC_064144.1	1647	448
NC_064144.1	1648	449
NC_064144.1	1649	449
NC_064144.1	1650	447
NC_064144.1	1651	450
NC_064144.1	1652	454
NC_064144.1	1653	453
NC_064144.1	1654	454
NC_064144.1	1655	444
NC_064144.1	1656	443
NC_064144.1	1657	446
NC_064144.1	1658	451
NC_064144.1	1659	444
NC_064144.1	1660	448
NC_064144.1	1661	450
NC_064144.1	1662	454
NC_064144.1	1663	452
NC_064144.1	1664	454
NC_064144.1	1665	454
NC_064144.1	1666	460
NC_064144.1	1667	460
NC_064144.1	1668	461
NC_064144.1	1669	462
NC_064144.1	1670	458
NC_064144.1	1671	448
NC_064144.1	1672	456
NC_064144.1	1673	462
NC_064144.1	1674	466
NC_064144.1	1675	468
NC_064144.1	1676	467
NC_064144.1	1677	471
NC_064144.1	1678	468
NC_064144.1	1679	464
NC_064144.1	1680	464
NC_064144.1	1681	464
NC_064144.1	1682	462
NC_064144.1	1683	461
NC_064144.1	1684	463
NC_064144.1	1685	463
NC_064144.1	1686	470
NC_064144.1	1687	473
NC_064144.1	1688	480
NC_064144.1	1689	485
NC_064144.1	1690	483
NC_064144.1	1691	483
NC_064144.1	1692	485
NC_064144.1	1693	480
NC_064144.1	1694	480
NC_064144.1	1695	483
NC_064144.1	1696	488
NC_064144.1	1697	487
NC_064144.1	1698	494
NC_064144.1	1699	494
NC_064144.1	1700	495
NC_064144.1	1701	493
NC_064144.1	1702	493
NC_064144.1	1703	488
NC_064144.1	1704	489
NC_064144.1	1705	491
NC_064144.1	1706	489
NC_064144.1	1707	486
NC_064144.1	1708	485
NC_064144.1	1709	487
NC_064144.1	1710	487
NC_064144.1	1711	486
NC_064144.1	1712	487
NC_064144.1	1713	487
NC_064144.1	1714	487
NC_064144.1	1715	490
NC_064144.1	1716	489
NC_064144.1	1717	484
NC_064144.1	1718	487
NC_064144.1	1719	491
NC_064144.1	1720	488
NC_064144.1	1721	487
NC_064144.1	1722	488
NC_064144.1	1723	489
NC_064144.1	1724	492
NC_064144.1	1725	495
NC_064144.1	1726	498
NC_064144.1	1727	498
NC_064144.1	1728	497
NC_064144.1	1729	499
NC_064144.1	1730	502
NC_064144.1	1731	501
NC_064144.1	1732	501
NC_064144.1	1733	502
NC_064144.1	1734	501
NC_064144.1	1735	498
NC_064144.1	1736	498
NC_064144.1	1737	499
NC_064144.1	1738	501
NC_064144.1	1739	496
NC_064144.1	1740	496
NC_064144.1	1741	493
NC_064144.1	1742	494
NC_064144.1	1743	500
NC_064144.1	1744	502
NC_064144.1	1745	499
NC_064144.1	1746	495
NC_064144.1	1747	494
NC_064144.1	1748	493
NC_064144.1	1749	494
NC_064144.1	1750	497
NC_064144.1	1751	497
NC_064144.1	1752	497
NC_064144.1	1753	497
NC_064144.1	1754	500
NC_064144.1	1755	497
NC_064144.1	1756	504
NC_064144.1	1757	501
NC_064144.1	1758	501
NC_064144.1	1759	503
NC_064144.1	1760	506
NC_064144.1	1761	509
NC_064144.1	1762	512
NC_064144.1	1763	510
NC_064144.1	1764	509
NC_064144.1	1765	511
NC_064144.1	1766	509
NC_064144.1	1767	503
NC_064144.1	1768	495
NC_064144.1	1769	484
NC_064144.1	1770	485
NC_064144.1	1771	489
NC_064144.1	1772	497
NC_064144.1	1773	498
NC_064144.1	1774	498
NC_064144.1	1775	503
NC_064144.1	1776	508
NC_064144.1	1777	503
NC_064144.1	1778	499
NC_064144.1	1779	496
NC_064144.1	1780	494
NC_064144.1	1781	498
NC_064144.1	1782	499
NC_064144.1	1783	496
NC_064144.1	1784	489
NC_064144.1	1785	491
NC_064144.1	1786	497
NC_064144.1	1787	500
NC_064144.1	1788	506
NC_064144.1	1789	502
NC_064144.1	1790	503
NC_064144.1	1791	508
NC_064144.1	1792	513
NC_064144.1	1793	512
NC_064144.1	1794	512
NC_064144.1	1795	511
NC_064144.1	1796	510
NC_064144.1	1797	509
NC_064144.1	1798	512
NC_064144.1	1799	518
NC_064144.1	1800	517
NC_064144.1	1801	513
NC_064144.1	1802	510
NC_064144.1	1803	513
NC_064144.1	1804	509
NC_064144.1	1805	507
NC_064144.1	1806	508
NC_064144.1	1807	505
NC_064144.1	1808	501
NC_064144.1	1809	503
NC_064144.1	1810	499
NC_064144.1	1811	495
NC_064144.1	1812	497
NC_064144.1	1813	500
NC_064144.1	1814	502
NC_064144.1	1815	506
NC_064144.1	1816	504
NC_064144.1	1817	507
NC_064144.1	1818	503
NC_064144.1	1819	502
NC_064144.1	1820	509
NC_064144.1	1821	509
NC_064144.1	1822	504
NC_064144.1	1823	497
NC_064144.1	1824	498
NC_064144.1	1825	498
NC_064144.1	1826	504
NC_064144.1	1827	503
NC_064144.1	1828	496
NC_064144.1	1829	497
NC_064144.1	1830	500
NC_064144.1	1831	501
NC_064144.1	1832	504
NC_064144.1	1833	506
NC_064144.1	1834	508
NC_064144.1	1835	504
NC_064144.1	1836	499
NC_064144.1	1837	493
NC_064144.1	1838	485
NC_064144.1	1839	480
NC_064144.1	1840	484
NC_064144.1	1841	482
NC_064144.1	1842	478
NC_064144.1	1843	481
NC_064144.1	1844	483
NC_064144.1	1845	480
NC_064144.1	1846	476
NC_064144.1	1847	476
NC_064144.1	1848	473
NC_064144.1	1849	471
NC_064144.1	1850	475
NC_064144.1	1851	479
NC_064144.1	1852	481
NC_064144.1	1853	484
NC_064144.1	1854	483
NC_064144.1	1855	482
NC_064144.1	1856	482
NC_064144.1	1857	479
NC_064144.1	1858	476
NC_064144.1	1859	477
NC_064144.1	1860	479
NC_064144.1	1861	479
NC_064144.1	1862	479
NC_064144.1	1863	480
NC_064144.1	1864	483
NC_064144.1	1865	481
NC_064144.1	1866	490
NC_064144.1	1867	490
NC_064144.1	1868	489
NC_064144.1	1869	483
NC_064144.1	1870	483
NC_064144.1	1871	482
NC_064144.1	1872	481
NC_064144.1	1873	479
NC_064144.1	1874	479
NC_064144.1	1875	476
NC_064144.1	1876	474
NC_064144.1	1877	474
NC_064144.1	1878	474
NC_064144.1	1879	476
NC_064144.1	1880	473
NC_064144.1	1881	473
NC_064144.1	1882	472
NC_064144.1	1883	468
NC_064144.1	1884	470
NC_064144.1	1885	474
NC_064144.1	1886	474
NC_064144.1	1887	475
NC_064144.1	1888	474
NC_064144.1	1889	477
NC_064144.1	1890	479
NC_064144.1	1891	477
NC_064144.1	1892	474
NC_064144.1	1893	470
NC_064144.1	1894	468
NC_064144.1	1895	465
NC_064144.1	1896	463
NC_064144.1	1897	463
NC_064144.1	1898	467
NC_064144.1	1899	466
NC_064144.1	1900	463
NC_064144.1	1901	461
NC_064144.1	1902	463
NC_064144.1	1903	465
NC_064144.1	1904	463
NC_064144.1	1905	466
NC_064144.1	1906	463
NC_064144.1	1907	464
NC_064144.1	1908	470
NC_064144.1	1909	467
NC_064144.1	1910	469
NC_064144.1	1911	465
NC_064144.1	1912	467
NC_064144.1	1913	467
NC_064144.1	1914	468
NC_064144.1	1915	466
NC_064144.1	1916	468
NC_064144.1	1917	475
NC_064144.1	1918	477
NC_064144.1	1919	475
NC_064144.1	1920	475
NC_064144.1	1921	475
NC_064144.1	1922	466
NC_064144.1	1923	466
NC_064144.1	1924	470
NC_064144.1	1925	471
NC_064144.1	1926	466
NC_064144.1	1927	470
NC_064144.1	1928	472
NC_064144.1	1929	479
NC_064144.1	1930	478
NC_064144.1	1931	475
NC_064144.1	1932	477
NC_064144.1	1933	478
NC_064144.1	1934	481
NC_064144.1	1935	479
NC_064144.1	1936	476
NC_064144.1	1937	480
NC_064144.1	1938	481
NC_064144.1	1939	479
NC_064144.1	1940	476
NC_064144.1	1941	466
NC_064144.1	1942	458
NC_064144.1	1943	460
NC_064144.1	1944	462
NC_064144.1	1945	464
NC_064144.1	1946	462
NC_064144.1	1947	457
NC_064144.1	1948	454
NC_064144.1	1949	450
NC_064144.1	1950	450
NC_064144.1	1951	455
NC_064144.1	1952	456
NC_064144.1	1953	457
NC_064144.1	1954	459
NC_064144.1	1955	468
NC_064144.1	1956	467
NC_064144.1	1957	463
NC_064144.1	1958	464
NC_064144.1	1959	462
NC_064144.1	1960	464
NC_064144.1	1961	463
NC_064144.1	1962	455
NC_064144.1	1963	456
NC_064144.1	1964	456
NC_064144.1	1965	451
NC_064144.1	1966	450
NC_064144.1	1967	447
NC_064144.1	1968	453
NC_064144.1	1969	457
NC_064144.1	1970	456
NC_064144.1	1971	458
NC_064144.1	1972	461
NC_064144.1	1973	464
NC_064144.1	1974	462
NC_064144.1	1975	464
NC_064144.1	1976	460
NC_064144.1	1977	463
NC_064144.1	1978	462
NC_064144.1	1979	459
NC_064144.1	1980	457
NC_064144.1	1981	461
NC_064144.1	1982	461
NC_064144.1	1983	460
NC_064144.1	1984	459
NC_064144.1	1985	460
NC_064144.1	1986	459
NC_064144.1	1987	462
NC_064144.1	1988	463
NC_064144.1	1989	465
NC_064144.1	1990	458
NC_064144.1	1991	460
NC_064144.1	1992	460
NC_064144.1	1993	457
NC_064144.1	1994	459
NC_064144.1	1995	462
NC_064144.1	1996	462
NC_064144.1	1997	462
NC_064144.1	1998	464
NC_064144.1	1999	461
[truncated: 150,064 more rows]
